# Supplementary material for: Temperature‐Related Changes in Avian Nestling Provisioning: A Global Analysis
Source: Glob Chang Biol. 2026 Apr 17;32:e70871. doi: 10.1111/gcb.70871 (PMC13090748; doi:10.1111/gcb.70871)
Supplement: Supplementary file 1 — Data S1: gcb70871‐sup‐0001‐DataS1.zip. [file GCB-32-e70871-s001.zip]

Archive with 3 entries (3 files):
- gcb70871-sup-0002-Supinfo1@metaprov_script_20260407.R
- metaprov_searchresfull_20260407.xlsx
- gcb70871-sup-0001-DataS1@metaprov_effectssizes_20260407.xlsx
