# Supplementary material for: Temperature‐Related Changes in Avian Nestling Provisioning: A Global Analysis
Source: Glob Chang Biol. 2026 Apr 17;32:e70871. doi: 10.1111/gcb.70871 (PMC13090748; doi:10.1111/gcb.70871)
Supplement: Supplementary file 1 — Data S1: gcb70871‐sup‐0001‐DataS1.zip. [file GCB-32-e70871-s001.zip › gcb70871-sup-0002-Supinfo1@metaprov_script_20260407.R]

#### META-ANALYSIS: GLOBAL PROVISIONING PATTERNS OF BIRDS ####
# Authors: Elke Molenaar, Kat Bebbington, Kevin Matson, Sjouke Kingma

#Last update of script: 7 th of April

# Set the correct working directory 
setwd("~/Documents/PhD Elke/PhD Heat Adaptation/2. Data files/1. Raw/1. Meta_prov/metaprov_effectsizes")

############################################################################

rm(list=ls())

#### PACKAGES ####

if (F) {
  install.packages("readxl")
  install.packages("ape")
  install.packages("metafor")
  install.packages("clubSandwich")
  install.packages("multcomp")
  install.packages("remotes")
  remotes::install_github("daniel1noble/orchaRd")
  install.packages("ggplot2")
  install.packages("flextable")
  install.packages("tidyverse")
}

library(ape)
library(metafor)
library(clubSandwich)
library(tidyverse)

# for plotting
library(orchaRd)
library(ggplot2)

#### LOAD THE DATA ####

dat <- as.data.frame(readxl::read_xlsx("metaprov_effectssizes_20260407.xlsx"))

str(dat) #lots of numericals imported as character..
summary(dat)

# number of studies and number of rows
nrow(dat) # 65

length(unique(dat$study_id)) # 47 studies
unique(dat$scientific_name) #39 species in data set

# There are some studies for which there are results of male and female provisioning separately, as well as 
# for cooperative breeders, where male and helpers were assessed separate (indicated with "_sep")
# we will for the analysis only take the average of those outcomes, presented as both_avg in the "provisioner" column

dat <- subset(dat, provisioner != "female_sep")
dat <- subset(dat, provisioner != "male_sep")
dat <- subset(dat, provisioner != "helpers_sep")
dat <- subset(dat, provisioner != "female_helper")
dat <- subset(dat, provisioner != "male_helper")

nrow(dat) #47 effect sizes left, one for each study 

# fix those columns for which the class is not correct
dat$zpcor <- as.numeric(dat$zpcor)
dat$zpcor_var <- as.numeric(dat$zpcor_var)
dat$continent <- as.factor(dat$continent)
dat$nest_diet_cat <- as.factor(dat$nest_diet_cat)
dat$parental_care <- as.factor(dat$parental_care)
dat$body_mass <- as.numeric(dat$body_mass)
dat$lnbody <- log10(dat$body_mass) #ln transform the data

#### ADD THE PHYLOGENY ####

# load the file derived from birdtree.org
bird_trees <- "metaprov_phylo_sp39_20251211.nex" 
phylogenetic_trees <- ape::read.nexus(bird_trees)

phy_tree1 <- phylogenetic_trees[[1]]
plot(phy_tree1) # check what the plot looks like

# create a correlation matrix based on the branch lengths of the tree
branchlenghts <- compute.brlen(phy_tree1)
correlation_mat <- vcv(branchlenghts, cor = TRUE)

# model that assumes that the sampling errors are independent
res1 <- rma.mv(yi = zpcor, V = zpcor_var,
               random = list(~ 1 | species, ~ 1 | scientific_name, 
                             ~ 1 | study_id),
               R = list(scientific_name = correlation_mat),
               method = "REML", test = "t", dfs = "contain", data = dat)
res1 

# remove the phylogenetic and the species random effects
res2 <- rma.mv(yi = zpcor, V = zpcor_var,
               random = list(~ 1 | study_id), 
               method = "REML", test = "t", dfs = "contain",
               data = dat, sparse = TRUE)
res2

anova(res1, res2)

################################################################################
################################################################################

# fit the full model (multilevel phylogenetic meta-analytic model)
full <- rma.mv(yi = zpcor, V = zpcor_var, mods = ~ diet + lnbody + abs_lat + clim_breeding + parental_care,
               random = list(~ 1 | species, ~ 1 | scientific_name,
                             ~ 1 | study_id),
               R=list(scientific_name = correlation_mat), data=dat, method="ML")
full

################################################################################
################################################################################

# estimating I2 as measure of heterogeneity
I2_model <- i2_ml(res2, method = "matrix")
print(I2_model) #87.76% 

# fit statistics and LRT to compare the two models
fitstats(res1, res2)
anova(res1, res2) #model fit without phylogenetic and species random effect is better fit, >2 AIC points lower  

# First, sort the data frame by group and then by outcome
dat_sorted <- dat[order(dat$parental_care, dat$zpcor),]

# Then refit the model using the sorted data
res_sorted <- rma.mv(yi = zpcor, V = zpcor_var,
                     random = list(~ 1 | study_id), 
                     method = "REML", test = "t", dfs = "contain",
                     data = dat_sorted, sparse = TRUE)

summary(res_sorted)

# Plot of all results (figure 4 paper)
          forest.rma(res_sorted,
                  xlab = "Fisher's z Partial Correlation Coefficient", 
                  slab = dat_sorted$author_year,     # <- use sorted
                  ilab = dat_sorted$species,         # <- use sorted
                  ilab.lab = "Species",
                  ilab.xpos = -3.8,
                  ilab.pos = 4,
                  alim = c(-2, 2),
                  xlim = c(-6, 3),
                  olim = c(-2, 2),
                  cex = 0.90, ylim = c(-2, 52),
                  header = "Author(s) + year",
                  order = dat_sorted$parental_care,  # <- use sorted
                  shade = c(35, 49),
                  efac = c(1, 1, 1.4),
                  rows = c(1:30, 31:34, 36:48))


op <- par(cex=tmp$cex)
text(-6, c(35,49), c("Biparental care", "Cooperative breeding"), 
     font=4, pos=4, cex = 0.90)

# plot of the OVERALL results (fig 3 in manuscript)
png(filename = "forestplot_metaprov_new.png", res=315, width= 1500, height=1228)

##########################################################################################
##########################################################################################

#### Absolute latitude ####
res3 <- rma.mv(yi = zpcor, V = zpcor_var,
               random = list(~ 1 | study_id),
               method = "REML", test = "t", dfs = "contain", 
               data = dat, sparse = TRUE, mods = ~ abs_lat)
res3

# Plot of latitudinal moderator (figure not in paper)
lim_bubble <- mod_results(res3, mod = "abs_lat",
                          group = "title",
                          weights = "prop",
                          data = dat)

bubble_plot(lim_bubble, group = "title", mod = "abs_lat", 
            legend.pos = "top.left", by = "parental_care",
            ylab = "Fishers' Z-transformed Partial Correlation Coefficient",
            xlab = "Absolute latitude") +
  theme_classic() + 
  theme(legend.position = "none", text = element_text(size = 10, face = "plain"))

#### Breeding climate ####

res4 <- rma.mv(yi = zpcor, V = zpcor_var,
               random = list(~ 1 | study_id),
               method = "REML", test = "t", dfs = "contain",
               data = dat, sparse = TRUE, mods = ~ clim_breeding)
res4

# Plot of breeding climate moderator (figure not in paper)
lim_bubble <- mod_results(res4, mod = "clim_breeding",
                          group = "title",
                          weights = "prop",
                          data = dat)

bubble_plot(lim_bubble, group = "title",
            mod = "clim_breeding", legend.pos = "top.left",
            xlab = "Average breeding climate over the years (in degrees celsius)",
            ylab = "Fisher's z transformed partial correlation coefficient") + 
  theme_classic() +
  theme(legend.position = "none", text = element_text(size = 10, face = "plain"))

ggsave(filename = "bubble_provisioning_temp.png", plot = last_plot(),
       width = 200, height = 150, units = 'mm', dpi = 600)

#### Breeding system #### 

res5 <- rma.mv(yi = zpcor, V = zpcor_var,
               random = list(~ 1 | study_id),
               method = "REML", test = "t", dfs = "contain",
               data = dat, sparse = TRUE, mods = ~ 0 + parental_care) #add 0 + to remove the intercept

res5

# Plot of breeding system moderator (figure not in paper)
p1 <- orchard_plot(res5, mod = "parental_care", group = "title",
                   xlab = "Fisher's z Partial Correlation Coefficient", transfm = "none",
                   legend.pos = "bottom.left",
                   trunk.size = 1, branch.size = 2.5, alpha = 0.7, cb = FALSE, g = F) +
  theme_classic() +
  scale_fill_manual(values= c("#fff35b", "#ffcba4")) +
  scale_colour_manual(values= c("#f2b705", "#fa600c")) +
  scale_y_continuous(n.breaks = 10) +
  theme(legend.position = "none", text = element_text(size = 10, face = "plain")) 
p1

#### Diet ####

dat_diet <- subset(dat, nest_diet_cat != "Granivorous")
dat_diet <- subset(dat_diet, species != "Southern yellow-billed hornbill")

dat_diet2 <- dat %>%
  mutate(diet = if_else(
    nest_diet_cat %in% c("Omnivorous", "Carnivorous", "Granivorous"),
    "Not exclusively insectivorous",
    nest_diet_cat
  ))

dat_diet2 <- dat_diet2 %>%
  mutate(diet = recode(diet,
                       "Insectivorous" = "Exclusively insectivorous"))

#with zebra finch and hornbill removed! 
dat_diet3 <- dat_diet %>%
  mutate(diet = if_else(
    nest_diet_cat %in% c("Omnivorous", "Carnivorous", "Granivorous"),
    "Not exclusively insectivorous",
    nest_diet_cat
  ))

dat_diet3 <- dat_diet3 %>%
  mutate(diet = recode(diet, 
                       "Insectivorous" = "Exclusively insectivorous"))

res6 <- rma.mv(yi = zpcor, V = zpcor_var,
               random = list(~ 1 | study_id),
               method = "REML", test = "t", dfs = "contain",
               data = dat_diet2, sparse = TRUE, mods = ~ 0 + diet)
res6

# Plot of diet moderator (figure 5 in paper)
p1 <- orchard_plot(res6, mod = "diet", group = "title",
                   xlab = "Fisher's z transformed Partial Correlation Coefficient", transfm = "none",
                   legend.pos = "bottom.left",
                   trunk.size = 0.8, branch.size = 1.2, twig.size = 0.3,
                   alpha = 0.7, cb = FALSE, g = F) +
  theme_classic() +
  scale_fill_manual(values= c("lightgreen", "#ffcba4")) +
  scale_colour_manual(values= c("darkgreen", "#fa600c")) +
  scale_y_continuous(n.breaks = 6) +
  scale_x_discrete(labels = function(x) str_wrap(x, width = 15)) + 
  theme(legend.position = "none", text = element_text(size = 12, face = "plain"))

p1

ggsave(filename = "bubble_provisioning_diet.png", plot = last_plot(),
       width = 200, height = 200, units = 'mm', dpi = 600)

 #### Body mass ####

res7 <- rma.mv(yi = zpcor, V = zpcor_var,
               random = list(~ 1 | study_id),
               method = "REML", test = "t", dfs = "contain",
               data = dat, sparse = TRUE, mods = ~ lnbody)
res7

# Plot of body mass moderator (figure 6 in paper)
lim_bubble <- mod_results(res7, mod = "lnbody",
                          group = "title",
                          weights = "prop",
                          data = dat)

bubble_plot(lim_bubble, group = "title",
            mod = "lnbody", legend.pos = "top.left",
            xlab = "Ln(body mass)",
            ylab = "Fisher's z transformed Partial Correlation Coefficient") + 
  theme_classic() +
  theme(legend.position = "none", text = element_text(size = 10, face = "plain"))

ggsave(filename = "bubble_provisioning_mass.png", plot = last_plot(),
       width = 150, height = 150, units = 'mm', dpi = 600)

##################################################################

#########################################################################################
#########################################################################################
#########################################################################################

#### Meta-regression with SE ####

# creating a variable for the standard error of each effect size 
dat$sei <- sqrt(dat$zpcor_var)

# examine relationship between SE and the effect sizes (regression test for funnel plot asymmetry)
# res 8 in text 
res_pubbias_se_t <- rma.mv(yi = zpcor, V = zpcor_var,
                     random = list(  ~ 1 | study_id),
                     #R = list(scientific_name = correlation_mat),
                     method="REML", test="t", data=dat, 
                     mod = ~1 + sei)

summary(res_pubbias_se_t)

#### Meta-regression with year of publication ####

# mean-centring year of publication to help with interpretation
dat$year_centred <- as.vector(scale(dat$year, scale = F))

# examine relationship between year and the effect sizes (regression test for decline effect)
# res 9 in text 
res_pubbias_time <- rma.mv(yi = zpcor, V = zpcor_var,
                           random = list(~ 1 | species, ~ 1 | scientific_name,
                                         ~ 1 | study_id),
                           R = list(scientific_name = correlation_mat),
                           method="REML", test="t", data=dat, 
                           mod = ~1 + year_centred)

summary(res_pubbias_time)

#### All-in publication bias test ####
res_pubbias_all <- rma.mv(yi = zpcor, V = zpcor_var,
                          random = list(~ 1 | species, ~ 1 | scientific_name,
                                        ~ 1 | study_id),
                          R = list(scientific_name = correlation_mat),
                          method="REML", test="t", data=dat, 
                          mod = ~1 + sei + year_centred)

summary(res_pubbias_all)

# plotting of results

# predicting effect sizes for a range of SE from the minimum observed in the data to the maximum observed in data, while year is kept at its mean value, in this case 0 since year was mean-centred
# condition on FC
pred_pubbias_all_plot1 <- predict(res_pubbias_all,
                                  newmods=cbind(seq(min(dat$sei),max(dat$sei),0.005),
                                   c(0), 0, 0))

newdat <- data.frame(sei=seq(min(dat$sei),
                             max(dat$sei),
                             0.005),
                     fit=pred_pubbias_all_plot1$pred,
                     upper=pred_pubbias_all_plot1$ci.ub,
                     lower=pred_pubbias_all_plot1$ci.lb,
                     stringsAsFactors=FALSE)

xaxis <- dat$sei
yaxis <- dat$zpcor

plot(xaxis,yaxis,
     type="n",
     ylab="",
     xlab="",
     xaxt="n",
     yaxt="n",
     ylim=c(-1.5,1.5),
     xlim=c(0,0.6))

abline(a=0,b=0, lwd=1, lty=1)

axis(1,at=seq(0,1,0.1),
     cex.axis=0.8,tck=-0.02)

axis(2,
     at=round(seq(-2.5,2.25,0.5),1),
     cex.axis=0.8,las=2,tck=-0.02)

title(xlab = "standard error (SE)", 
      ylab = "effect size (Zp cor)",
      line = 2.75, cex.lab=1.4)

points(xaxis,yaxis,
       bg=rgb(0,0,0, 0.1),
       col=rgb(0,0,0, 0.2),
       pch=21,
       cex=1)

lines(newdat$sei, newdat$fit, lwd=2.75,col="darkorchid4") 

polygon(c(newdat$sei,rev(newdat$sei)),
        c(newdat$lower,rev(newdat$upper)),
        border=NA,col=rgb(104/255,34/255,139/255, 0.5))


#########################################################################################
#########################################################################################
#########################################################################################

#### Deriving the diet for each species following: 
#Hamish Wilman, Jonathan Belmaker, Jennifer Simpson, Carolina de la Rosa, 
#Marcelo M. Rivadeneira, and Walter Jetz. (2014). 
#EltonTraits 1.0: Species-level foraging attributes of the world's birds and mammals. 
#Ecology 95:2027. http://dx.doi.org/10.1890/13-1917.1.
 
install.packages("remotes")
remotes::install_github("RS-eco/traitdata")

library(traitdata)

data("elton_birds") #look up species names here
colnames(elton_birds)
############################################################################

# outlier examining through first funnel plot and Cooks distance
par(mfrow = c(1, 2))
funnel(dat$zpcor, dat$zpcor_var, yaxis="sei",
       #xlim = c(-3, 3),
       xlab = "Effect size (Zr)", digits = 2, las = 1) 
funnel(dat$zpcor, dat$zpcor_var, yaxis="seinv",
       #xlim = c(-3, 3),
       xlab = "Effect size (Zr)",  digits = 2, las = 1) 

# compute the study-level (approximate) Cook's distances and plot them

cook <- cooks.distance(res2, reestimate=FALSE, progbar=TRUE, cluster=title)
plot(cook, type="o", pch=19)
abline(h=0.1)

# studies with a Cook's distance larger than 0.1
names(which(cook > 0.1))

# refit the model with those studies removed

res_outlier <- rma.mv(yi = zpcor, V = zpcor_var,
               random = list(~ 1 | study_id), #can be simplified because only 1 value per study
               method = "REML", test = "t", dfs = "contain",
               data = dat, sparse = TRUE, 
               subset = !is.element(title, names(which(cook > 0.1))))
res_outlier
