# Supplementary material for: Temperature‐Related Changes in Avian Nestling Provisioning: A Global Analysis
Source: Glob Chang Biol. 2026 Apr 17;32:e70871. doi: 10.1111/gcb.70871 (PMC13090748; doi:10.1111/gcb.70871)
Supplement: Supplementary file 1 — Data S1: gcb70871‐sup‐0001‐DataS1.zip. [file GCB-32-e70871-s001.zip › metaprov_searchresfull_20260407.xlsx]

## Sheet: Feb '25
Database	Authors	Title	Abstract	Year	DOI	Method	Title + abstract	Reason for not reading	Full read	Include?	Reason for exclusion	Species	Country
Scopus	Abo-Samaha M.I.; El-Kazaz S.E.	Egg weight affects hatching results, body weight and fear-related behavior in Japanese quails; [Teža jajc vpliva na nesnost, telesno težo ter vedenje povezano s stra-hom pri japonskih prepelicah]	This study was conducted to determine effect of egg weight on hatching results, chick performance and tonic immobility duration in Japanese Quails. Eggs were weighed individually and divided by weight into four groups: group 1 = 11.0 - 11.9 g, group 2 = 12.0 - 12.9 g, group 3 = 13.0 - 13.9 g and group 4 = 14.0 - 14.9 g. Egg weight loss during incubation and hatching parameters were recorded. Addi…	2020	10.26873/SVR-895-2019	1	0	Not on provisioning rates	0	0
WoS	Abraham, CL; Sydeman, WJ	Prey-switching by Cassin's auklet Ptychoramphus aleuticus reveals seasonal climate-related cycles of Euphausia pacifica and Thysanoessa spinifera	Euphausia pacifica and Thysanoessa spinifera comprise a substantial proportion of the diet of Cassin's auklet Ptychoramphus aleuticus in the Gulf of the Farallones, California. Ocean climate variability has been linked to fluctuations in euphausiid abundance and life-history parameters. We tested the hypothesis that seasonal patterns of prey use by auklets correspond to within-season variation in…	2006	10.3354/meps313271	1	0	Not on provisioning rates	0	0
Scopus	Acquarone C.; Cucco M.; Malacarne G.	Reproduction of the Crag Martin (Ptyonoprogne rupestris) in relation to weather and colony size	From 1994 to 1999, we investigated how climatic conditions influence the laying dates and number of fledged young of the Crag Martin Ptyonoprogne rupestris, a poorly studied colonial martin that, like other aerial feeding birds, is supposed to be highly dependent on weather conditions. Laying dates were concentrated in May and the first half of June. The mean annual laying date differed significa…	2003		1	0	Not on provisioning rates	0	0
Scopus	Ács V.; Áprily S.; Nagy J.; Kacsala L.; Tossenberger J.; Szeli N.K.; Halas V.	Multiple Effects of Egg Weight, in Ovo Carbohydrates, and Sex of Birds on Posthatch Performance in Broilers	Chickens raised for their meat (Gallus gallus domesticus) tend to have a critical phase of life right after hatching due to the management of modern production systems. Early nutrition strategies such as in ovo intervention can be an alternative means to support growth and gut health by compensating for the energy deficit after pipping out of the egg. In the current study, 1200 Ross 308 eggs were…	2022	10.3390/vetsci9090491	1	0	Not on provisioning rates	0	0
Scopus	Adeniji A.O., Olorunnisola A.O., Jr Savastano H.	Physico-Mechanical Properties and Weathering Performance of Coconut Husk Fibre-Reinforced Composite Roofing Tiles Produced with Selected Cement Admixtures	Roofing constitutes a major cost item in building construction. The relatively high cost of conventional roofing materials is a factor militating against affordable housing provision in sub-Saharan Africa. This study examined the physico-mechanical properties and weathering performance of coconut husk fibre-reinforced composite roofing tiles produced with selected cement admixtures. Corrugated (4…	2023	10.1007/978-981-19-6195-3_9	1	0	Not on birds	0	0
WoS	Ahmad, IM; Li, DM	More than a simple egg: Underlying mechanisms of cold tolerance in avian embryos	Avian embryos, which develop within eggs, exhibit remarkable tolerance to extremely low temperatures. Despite being a common trait among all birds, the mechanisms underlying this cold tolerance in avian embryos remain largely unknown. To gain a better understanding of this phenomenon and the coping mechanisms involved, we reviewed the literature on severe cold tolerance in embryos of both wild an…	2023	10.1016/j.avrs.2023.100104	1	0	Not on provisioning rates	0	0
WoS	Albers, A; Collet, P; Benoist, A; Helias, A	Back to the future: dynamic full carbon accounting applied to prospective bioenergy scenarios	PurposeOngoing debates focus on the role of forest-sourced bioenergy within climate mitigation efforts, due to the long rotation lengths of forest biomass. Valuing sequestration is debated due to its reversibility; however, dynamic modelling of biogenic carbon (C-bio) flows captures both negative and positive emissions. The objective of this work is to respond to the key issue of timing sequestra…	2020	10.1007/s11367-019-01695-7	1	0	Not on birds	0	0
Scopus	Almalki M., Shobrak M., Alrashidi M., dos remedios N., Székely T.	Sex differences and breeding ecology of a burrow-breeding shorebird, the Crab Plover Dromas ardeola	The Crab Plover Dromas ardeola is endemic to the Indian Ocean basin and breeds on islands around the Arabian Peninsula. Unique among shorebirds, it nests in an underground burrow where it lays a single white egg and feeds one chick. We investigated sex-related differences in body size and parental care of this species in Saudi Arabia. Molecular sexing of DNA samples of 66 adult Crab Plovers indic…	2014		1	0	Not on altricial birds	0	0
WoS	Almeida, FN; Leray, C; Boutry, J; ter Halle, A; Vittecoq, M; Provencher, JF; McCoy, KD	Changes in plastic ingestion by yellow-legged gulls (Larus michahellis) over the breeding season	Gulls can be particularly vulnerable to ingesting plastics when using anthropogenic food sources, with potential consequences for survival and reproductive success. Although birds are known to switch foraging habitats over the breeding season to provide higher quality food for chick provisioning, it is unclear what this means regarding the ingestion of plastics. Here, we tested whether breeding g…	2023	10.1016/j.marpolbul.2022.114483	1	0	Not on provisioning rates	0	0
WoS	AlRashidi, M; Kosztolanyi, A; Kupper, C; Cuthill, IC; Javed, S; Szekely, T	The influence of a hot environment on parental cooperation of a ground-nesting shorebird, the Kentish plover Charadrius alexandrinus	Background: Parental care often increases offspring survival, but is costly to the parents. A trade-off between the cost and benefit of care is expected, so that when care provisioning by both parents is essential for the success of young, for instance in extremely cold or hot environments, the parents should rear their young together. We investigated the latter hypothesis in a ground nesting sho…	2010	10.1186/1742-9994-7-1	1	0	Not on provisioning rates	0	0
WoS	AlRashidi, M; Kosztolanyi, A; Shobrak, M; Szekely, T	Breeding ecology of the Kentish Plover, Charadrius alexandrinus, in the Farasan Islands, Saudi Arabia (Aves: Charadriiformes)	The breeding behaviour and ecology of the Kentish Plover, Charadrius alexandrinus Linnaeus, were investigated in three consecutive years in the Farasan Islands, Saudi Arabia, where the species breeds either under halophytic bushes or in exposed sites where ground temperatures may reach 60 degrees C. Three aspects make the Farasan Island population distinct from most other Kentish Plover populatio…	2011	10.1080/09397140.2011.10648858	1	0	Not on provisioning rates	0	0
WoS	Amelotti, I; Catala, SS; Gorla, DE	Control of experimental Triatoma infestans populations: effect of pour-on cypermethrin applied to chickens under natural conditions in the Argentinean Chaco region	Among peridomestic structures, chicken coops are sites of major importance for the domestic ecology of Triatoma infestans (Hemiptera: Reduviidae). The aim of this study was to evaluate in an experimental context the effects of a cypermethrin pour-on formulation applied to chickens on blood intake, moulting and mortality in T.infestans, under the natural climatic conditions of a region endemic for…	2014	10.1111/mve.12034	1	0	Not on birds	0	0
Scopus	Amininasab S.M.; Birker M.; Kingma S.A.; Hildenbrandt H.; Komdeur J.	The effect of male incubation feeding on female nest attendance and reproductive performance in a socially monogamous bird	The incubation of eggs plays a key role in avian parental care. To ensure embryo development, incubating parents have to keep their eggs within the appropriate temperature limits. To do so, incubating individuals allocate substantial energy to the thermal demands of their eggs, but they face a trade-off with self-maintenance (own metabolism) because they usually cannot forage while incubating egg…	2017	10.1007/s10336-016-1427-2	1	0	Not on provisioning rates	0	0
Scopus	Angel L.P.; Barker S.; Berlincourt M.; Tew E.; Warwick-Evans V.; Arnould J.P.Y.	Eating locally: Australasian gannets increase their foraging effort in a restricted range	During the breeding season, seabirds adopt a central place foraging strategy and are restricted in their foraging range by the fasting ability of their partner/chick and the cost of commuting between the prey resources and the nest. Because of the spatial and temporal variability of marine ecosystems, individuals must adapt their behaviour to increase foraging success within these constraints. Th…	2015	10.1242/bio.013250	1	0	Not on altricial birds	0	0
WoS	Angilletta, MJ; Sears, MW	Is parental care the key to understanding endothermy in birds and mammals?		2003		1	0	Not on provisioning rates	0	0
Scopus	Anker-Nilssen T.; Kadin M.; Hilde C.H.	Stay or go? Changing breeding conditions affect sexual difference in colony attendance strategies of Atlantic puffins Fratercula arctica	Male and female birds have different roles in reproduction and, thereby in their reproductive investment, which in turn may increase negative effects of poorer breeding conditions caused by e.g., climate change or ecosystem regime shifts. By using a 33-year time series of resightings of Atlantic puffins Fratercula arctica individually colour-ringed as breeders in previous years, we showed that th…	2024	10.1002/ece3.11681	1	0	Not on altricial birds	0	0
WoS	Antonson, ND; Rubenstein, DR; Hauber, ME; Botero, CA	Ecological uncertainty favours the diversification of host use in avian brood parasites	Adaptive responses to ecological uncertainty may affect the dynamics of interspecific interactions and shape the course of evolution within symbioses. Obligate avian brood parasites provide a particularly tractable system for understanding how uncertainty, driven by environmental variability and symbiont phenology, influences the evolution of species interactions. Here, we use phylogenetically-in…	2020	10.1038/s41467-020-18038-y	1	0	Not on provisioning rates	0	0
WoS	Aranzamendi, NH; Hall, ML; Kingma, SA; van de Pol, M; Peters, A	Rapid plastic breeding response to rain matches peak prey abundance in a tropical savanna bird	Changes in climate are shifting the timing of life cycle events in the natural world. Compared to northern temperate areas, these effects are relatively poorly understood in tropical and southern regions, where there is limited information on how timing of breeding and food availability are affected by climatic factors, and where patterns of breeding activity are more unpredictable within and bet…	2019	10.1111/1365-2656.13068	1	0	Not on provisioning rates	0	0
Scopus	Arbeiter S., Schulze M., Tamm P., Hahn S.	Strong cascading effect of weather conditions on prey availability and annual breeding performance in european bee-eaters merops apiaster [Deutlicher dominoeffekt der witterungsbedingungen auf nahrungsverfügbarkeit und jährliche reprodukti-onsleistung beim bienenfressern merops apiaster]	Aerial insectivorous birds depend highly on favourable weather conditions for successful foraging because flight activity of insects is constrained by daily weather. Thus, the variation in weather conditions during reproduction, mediated by prey limitations, should be mirrored in annual reproduction performance, and finally in annual breeding success. We analysed the effect of local weather condi…	2016	10.1007/s10336-015-1262-x	1	0	Not on provisioning rates	0	0
Scopus	Arbeiter S.; Schnepel H.; Uhlenhaut K.; Bloege Y.; Schijlze M.; Hahn S.	Seasonal shift in the diet composition of european bee-eaters merops apiaster at the northern edge of distribution	European bee-eaters Merops apiaster forage almost exclusively on airborne insects caught on the wing. The availability of this food might be temporally limited due to adverse weather conditions, especially at climatically sub-optimal breeding sites. We determined seasonal variation in the diet composition in adult and nestling bee-eaters at the species' northernmost breeding colonies by analysing…	2014	10.13157/arla.61.1.2014.161	1	0	Not on provisioning rates in relation to temperature	0	0
Scopus	Arbeiter S.; Schulze M.; Tamm P.; Hahn S.	Strong cascading effect of weather conditions on prey availability and annual breeding performance in european bee-eaters merops apiaster; [Deutlicher dominoeffekt der witterungsbedingungen auf nahrungsverfügbarkeit und jährliche reprodukti-onsleistung beim bienenfressern merops apiaster]	Aerial insectivorous birds depend highly on favourable weather conditions for successful foraging because flight activity of insects is constrained by daily weather. Thus, the variation in weather conditions during reproduction, mediated by prey limitations, should be mirrored in annual reproduction performance, and finally in annual breeding success. We analysed the effect of local weather condi…	2016	10.1007/s10336-015-1262-x	1	0	Not on provisioning rates	0	0
WoS	Archard, GA; Robertson, RJ; Jones, D; Painter, J; Crozier, R; Clarke, MF	Brooding behaviour in the cooperatively breeding Bell Miner (Manorina melanophrys)	Brooding of nestlings in cooperatively breeding bird species may be disrupted by the attendance of helpers at the nest. We studied the factors that influence brooding in the cooperatively breeding honeyeater, the Bell Miner (Manorina melanophrys), and how nest attendants interacted with the bird brooding at the nest. Only the breeding female brooded nestlings, despite helpers assisting with many …	2006	10.1071/MU05032	1	0	Not on provisioning rates in relation to temperature	0	0
WoS	Arct, A; Drobniak, SM; Dubiec, A; Martyka, R; Sudyka, J; Gustafsson, L; Cichon, M	The interactive effect of ambient temperature and brood size manipulation on nestling body mass in blue tits: an exploratory analysis of a long-term study	Background Relatively few studies have examined the interactive effects of ecological factors on physiological responses in wild animals. Nearly all of them have been short-term investigations that did not include experimental manipulations, limiting our ability to understand how climate change will affect natural populations. Using a 10-year brood size manipulation experiment in wild blue tits (…	2022	10.1186/s12983-022-00456-x	1	0	Not on provisioning rates	0	0
Scopus	Armitage P.L.	Faunal remains	On the basis of the faunal analysis, meat of goats/sheep and pigs apparently formed the dietary staples of the sailors and passengers on board, who also supplemented their diet with a variety of freshly caught fish. Noticeably absent from this diet was beef; as noted above, this may reflect its limited availability at ports of call along the Levantine coast or, perhaps, the impracticality of prep…	2004		1	0	Not on birds	0	0
Scopus	Arnold J.M.; Oswald S.A.	A simple, band-mounted device to measure behaviorally modified thermal microclimates experienced by birds	Birds encounter climate at the scale of microclimates that can vary rapidly in time and space and so understanding potential vulnerability and adaptations to those microclimates requires fine-scale measurements that accurately track thermal exposures. However, few options exist for recording the microclimates actually experienced by birds (realized microclimates). We constructed and tested a simp…	2018	10.1111/jofo.12238	1	0	Not on provisioning rates	0	0
WoS	Arowolo, MA; He, JH; He, SP; Adebowale, TO	The implication of lighting programmes in intensive broiler production system	The intensive production system for broiler chicken is characterised by the provision of a suitable micro-climatic condition such as temperature, airflow, relative humidity and light for proper bird's management which always, together with appropriate feeding and nutrition, favours the full growth and production potentials of the birds. Lighting, amongst other factors, is a potent and critical mi…	2019	10.1017/S0043933918000934	1	0	Not on provisioning rates	0	0
WoS	ASTHEIMER, LB; BUTTEMER, WA; WINGFIELD, JC	INTERACTIONS OF CORTICOSTERONE WITH FEEDING, ACTIVITY AND METABOLISM IN PASSERINE BIRDS	Corticosterone (B) may play a direct role in the promotion of feeding behavior under conditions of nutritional stress. However, effects of exogenous B and nutritional stress in passerines indicate a complex relationship of fed state, perceived or anticipated nutritional stress, and previous history. In a series of investigations on caged White-crowned Zonotrichia leucophrys and Song Sparrows Z. m…	1992	10.2307/3676661	1	0	Not on provisioning rates	0	0
WoS	Aubret, F; Bonnet, X; Shine, R; Maumelat, S	Clutch size manipulation, hatching success and offspring phenotype in the ball python (Python regius)	In a diverse array of avian and mammalian species, experimental manipulations of clutch size have tested the hypothesis that natural selection should adjust numbers of neonates produced so as to maximize the number of viable offspring at the end of the period of parental care. Reptiles have not been studied in this respect, probably because they rarely display parental care. However, females of a…	2003	10.1046/j.1095-8312.2003.00169.x	1	0	Not on birds	0	0
Scopus	Austin S.H.; Douglas Robinson W.; Robinson T.R.; Ellis V.A.; Ricklefs R.E.	Development syndromes in New World temperate and tropical songbirds	We studied avian development in 49 to 153 species of temperate and tropical New World passerine birds to determine how growth rates, and incubation and nestling periods, varied in relation to other life-history traits. We collected growth data and generated unbiased mass and tarsus growth rate estimates (mass n = 92 species, tarsus n = 49 species), and measured incubation period (n = 151) and nes…	2020	10.1371/journal.pone.0233627	1	0	Not on provisioning rates	0	0
Scopus	Avalos M.R.; Ramos J.A.; Soares M.; Ceia F.R.; Fagundes A.I.; Gouveia C.; Menezes D.; Paiva V.H.	Comparing the foraging strategies of a seabird predator when recovering from a drastic climatic event	Seabirds due to their status as sentinels of the marine environment can indicate qualitative changes at various levels of the food web. Furthermore, changes in marine productivity have been correlated with fluctuations in large-scale atmospheric conditions driven by global indices, such as the North Atlantic Oscillation (NAO) index. During the winter of 2009/2010, the second lowest NAO index in h…	2017	10.1007/s00227-017-3082-4	1	0	Not on altricial birds	0	0
Scopus	Azapagic A., Stichnothe H., Espinoza-Orias N.	Sustainability Issues in Food Provisioning Systems	Meeting the food needs of the world's growing population faces enormous challenges, including demographic and dietary changes, food security, climate change, bio-energy development and natural-resource constraints. This chapter discusses some of these challenges along the food supply chains. Two case studies are presented-bread and chicken meat production-as an illustration of the sustainability …	2010	10.1002/9780470972847.ch11	1	0	Not on birds	0	0
WoS	Baak, JE; Provencher, JF; Mallory, ML	Changes in organ size and nutrient reserves of arctic terns (Sterna paradisaea) breeding near a High Arctic polynya	The arctic tern (Sterna paradisaea) is a ubiquitous migratory seabird of the High Arctic, currently thought to be in decline in most of the circumpolar world, but surprisingly little is known of its biology at high latitudes. We studied organ size and nutrient reserves of arctic terns breeding beside a High Arctic polynya in Nunavut, Canada, from their arrival at the colony into the chick-rearing…	2020	10.1080/15230430.2020.1827577	1	0	Not on provisioning rates	0	0
WoS	Badar, IH; Jaspal, MH; Yar, MK; Ijaz, M; Khalique, A; Zhang, L; Manzoor, A; Ali, S; Rahman, A; Husnain, F	Effect of strain and slaughter age on production performance, meat quality and processing characteristics of broilers reared under tropical climatic conditions	The study was designed to determine the production performance, meat quality and processing characteristics of four broiler strains (Hubbard Classic (R), Arbor Acre Plus (R), Ross-308 (R), and Cobb-500 (R)) at different slaughtering age reared in the hot and humid environment of tropical climatic conditions. Total 2040 chicks of 4 strains with 102 birds in five replicates were reared at commercia…	2021	10.1399/eps.2021.326	1	0	Not on provisioning rates	0	0
WoS	Bagno, O; Shevchenko, S; Shevchenko, A; Prokhorov, O; Shentseva, A; Vavin, G; Ulrich, E	Physiological status of broiler chickens with diets supplemented with milk thistle extract	Background and Aim: In recent decades, the use of various feed supplements is the current trend in poultry farming. among which phytogenics serve as alternatives to feed antibiotics. This study aimed to examine the effect of feeding various doses of milk thistle extract (Silybuin marianum) on the morphological and biochemical parameters of the blood in broiler chickens. Materials and Methods: Exp…	2021	10.14202/vetworld.2021.1319-1323	1	0	Not on provisioning rates	0	0
Scopus	Ballard P.D.; Biellier H.V.	Effect of photoperiods on feed intake rhythms of domestic fowl	Pinealectomized and control groups of Single Comb White Leghorn pullets were housed in individual laying cages within an experimental room maintained at a temperature of 22 ± 2°C. Hourly feed intake data were collected on the birds subjected to single 3-h changes in the duration of light or dark periods at either auroral (lights-on) or vespertine (lights-off) time of a 14L:10D lighting cycle. Fee…	1975	10.1007/BF01451036	1	0	Not on provisioning rates	0	0
WoS	Barger, CP; Young, RC; Will, A; Ito, M; Kitaysky, AS	Resource partitioning between sympatric seabird species increases during chick-rearing	Partitioning of resources by competing species of seabirds may increase during periods of food shortages and elevated energy demands. Here, we examined whether food resource partitioning (differential use of foraging habitat or the consumption of different prey species) between common murres (COMU, Uria aalge) and thick-billed murres (TBMU, U. lomvia) breeding on the same colony in the Bering Sea…	2016	10.1002/ecs2.1447	1	0	Not on altricial birds	0	0
WoS	Barlow, KE; Croxall, JP	Seasonal and interannual variation in foraging range and habitat of macaroni penguins Eudyptes chrysolophus at South Georgia	In marine ecosystems, characterisation of the foraging areas and habitats of predators is a key factor in interpreting their ecological role, We studied the foraging areas of the macaroni penguin Eudyptes chrysolophus at Bird Island, South Georgia, throughout the breeding seasons of 1999 to 2001 using satellite tracking. We investigated differences in foraging ranges and characteristics between d…	2002	10.3354/meps232291	1	0	Not on altricial birds	0	0
WoS	Baron, F; Bonnassie, S; Alabdeh, M; Cochet, MF; Nau, F; Guerin-Dubiard, C; Gautier, M; Andrews, SC; Jan, S	Global Gene-expression Analysis of the Response of Salmonella Enteritidis to Egg White Exposure Reveals Multiple Egg White-imposed Stress Response	Chicken egg white protects the embryo from bacterial invaders by presenting an assortment of antagonistic activities that combine together to both kill and inhibit growth. The key features of the egg white anti-bacterial system are iron restriction, high pH, antibacterial peptides and proteins, and viscosity. Salmonella enterica serovar Enteritidis is the major pathogen responsible for egg-borne …	2017	10.3389/fmicb.2017.00829	1	0	Not on provisioning rates	0	0
WoS	Barr, JF	Aspects of Common Loon (Gavia immer) feeding biology on its breeding ground	Field studies and experiments with hand-reared loons found loons to be facultative predators, foraging on a variety of fishes, crustateans and other aquatic animals. Loons selected certain species and size of prey when present, favoured fusiform shapes and atypical, erratic swimming behavior, but took the most readily available and susceptible to capture, often yellow perch. Chick feeding behavio…	1996	10.1007/BF00023169	1	0	Not on altricial birds	0	0
WoS	Barras, AG; Marti, S; Ettlin, S; Vignali, S; Resano-Mayor, J; Braunisch, V; Arlettaz, R	The importance of seasonal environmental factors in the foraging habitat selection of Alpine Ring Ouzels Turdus torquatus alpestris	Species inhabiting mountain ecosystems are expected to be particularly vulnerable to environmental change, yet information on their basic ecology is often lacking. Knowledge from field-based empirical studies remains essential to refine our understanding of the impact of current habitat alterations and for the consequential development of meaningful conservation management strategies. This study …	2020	10.1111/ibi.12764	1	0	Not on provisioning rates	0	0
Scopus	Barreau E.; Kato A.; Chiaradia A.; Ropert-Coudert Y.	The consequences of chaos: Foraging activity of a marine predator remains impacted several days after the end of a storm	As extreme weather is expected to become more frequent with global climate change, it is crucial to evaluate the capacity of species to respond to short-term and unpredictable events. Here, we examined the effect of a strong storm event during the chick-rearing stage of little penguins (Eudyptula minor) from a mega colony in southern Australia. We investigated how a 3-day storm affected the forag…	2021	10.1371/journal.pone.0254269	1	0	Not on altricial birds	0	0
WoS	Barrett, RT; Erikstad, KE; Sandvik, H; Myksvoll, M; Jenni-Eiermann, S; Kristensen, DL; Moum, T; Reiertsen, TK; Vikebo, F	The stress hormone corticosterone in a marine top predator reflects short-term changes in food availability	In many seabird studies, single annual proxies of prey abundance have been used to explain variability in breeding performance, but much more important is probably the timing of prey availability relative to the breeding season when energy demand is at a maximum. Until now, intraseasonal variation in prey availability has been difficult to quantify in seabirds. Using a state-of-the-art ocean drif…	2015	10.1002/ece3.1438	1	0	Not on altricial birds	0	0
WoS	Barrientos, R; Bueno-Enciso, J; Sanz, JJ	Hatching asynchrony vs. foraging efficiency: the response to food availability in specialist vs. generalist tit species	Breeding mistiming is increasingly frequent in several ecosystems in the face of current climate change. Species belonging to higher trophic levels must employ mechanisms to reduce it. One of these mechanisms is hatching asynchrony, with the eggs in a clutch hatching over a period of several days. Some authors have suggested it to be adaptive when food is unpredictable. However, these birds can a…	2016	10.1038/srep37750	1	0	Not on provisioning rates in relation to temperature	0	0
Scopus	Barrionuevo M.; Ferretti V.; Ciancio J.; Frere E.	Sex-specific costs of rearing a nestling and its implications in the brood sex ratio of Magellanic penguins	In birds, possible explanations for a bias in brood sex ratio include differential cost of rearing nestlings of different sexes, and different parental fitness returns related to offspring sex. We studied brood sex ratio of Magellanic penguins, Spheniscus magellanicus, in Puerto Deseado for 3 years. Our objectives were to compare the growth curves and energetic costs of rearing nestlings of diffe…	2021	10.1007/s00227-021-03906-y	1	0	Not on altricial birds	0	0
WoS	Barshep, Y; Erni, B; Underhill, LG; Altwegg, R	Identifying ecological and life-history drivers of population dynamics of wetland birds in South Africa	Identifying species most vulnerable to environmental change requires reliable estimates of population trends and identification of traits that tend to be associated with these trends. Using state-space models that explicitly describe how the population size changes over time, we estimated population trends of 25 non-migratory African, 13 intra-African migrants, and 16 Palaearctic migratory waterb…	2017	10.1016/j.gecco.2017.09.001	1	0	Not on provisioning rates	0	0
WoS	Basso, A; Richner, H	Effects of nest predation risk on female incubation behavior and offspring growth in great tits	Predation risk is a key driver for the evolution of reproductive strategies and life history traits. In birds, incubation behavior represents one form of parental care where trade-offs between time spent in incubation activities and self-maintenance activities are likely to change in response to predator pressure. This can have strong effects on embryonic development, but is still poorly understo…	2015	10.1007/s00265-015-1910-4	1	0	Not on provisioning rates	0	0
WoS	Baxter-Gilbert, J; Riley, JL; Whiting, MJ	Runners and fighters: clutch effects and body size drive innate antipredator behaviour in hatchling lizards	Innate antipredator responses are integral for survival in many species, particularly those which lack parental care. Antipredator responses include both active (fight or flight) and passive behaviours (immobility). As the success of antipredator responses directly relates to survival and fitness, investigating the drivers that explain variance in these traits is key to understanding how predatio…	2018	10.1007/s00265-018-2505-7	1	0	Not on birds	0	0
WoS	Beaulieu, M; Thierry, AM; Handrich, Y; Massemin, S; Le Maho, Y; Ancel, A	Adverse effects of instrumentation in incubating Ad,lie penguins (Pygoscelis adeliae)	The use of data-loggers has permitted to explore the biology of free-ranging animals. However, this method has also been reported to reduce reproductive success while the reasons of this deleterious effect remain poorly documented. In this study, we aimed to identify critical periods of the breeding cycle of Ad,lie penguins (Pygoscelis adeliae) when the reproductive success may decrease because o…	2010	10.1007/s00300-009-0725-z	1	0	Not on altricial birds	0	0
WoS	Becker, PH; Troschke, T; Behnke, A; Wagener, M	Starvation of Common Tern Sterna hirundo fledglings during heat waves	During 1989 and 1992 we observed an uncommon mortality of Common Tern fledglings at Wilhelmshaven, German North Sea coast, after lasting heat periods, when sea water temperatures also rose to > 20 degrees C (Table 1, Fig. 1). In 1989 19 % of the chicks died when at least 18d old, 1992 still 5 %, whereas during 1990 no deaths of this age class occured (Table 2, Fig. 2). In 1989 growth rates, maxim…	1997	10.1007/BF01651621	1	0	Not on altricial birds	0	0
Pubmed	Bed'hom B, Vaez M, Coville JL, Gourichon D, Chastel O, Follett S, Burke T, Minvielle F.	The lavender plumage colour in Japanese quail is associated with a complex mutation in the region of MLPH that is related to differences in growth, feed consumption and body temperature		2012	10.1186/1471-2164-13-442	1	0	Not on provisioning rates	0	0
WoS	Benowitz-Fredericks, ZM; Kitaysky, AS; Thompson, CW	Growth and allocation in captive common murre (Uria aalge) chicks	In birds, relative growth rates of morphological characters change in response to restricted food intake during development. Differential allocation of limited resources is hypothesized to reflect functional priorities for developing chicks. Body mass, wing, and flight feathers have been identified as potential priorities for seabird chicks. We used allometry to examine allocation in captive Comm…	2006	10.1642/0004-8038(2006)123[722:GAAICC]2.0.CO;2	1	0	Not on provisioning rates	0	0
WoS	Bernardo, R; Barreto, AS; Nunes, T; Henriques, AR	EstimatingListeria monocytogenesGrowth in Ready-to-Eat Chicken Salad Using a Challenge Test for Quantitative Microbial Risk Assessment	Currently, there is a growing preference for convenience food products, such as ready-to-eat (RTE) foods, associated with long refrigerated shelf-lives, not requiring a heat treatment prior to consumption. BecauseListeria monocytogenesis able to grow at refrigeration temperatures, inconsistent temperatures during production, distribution, and at consumer's household may allow for the pathogen to …	2020	10.1111/risa.13546	1	0	Not on birds	0	0
WoS	Bertram, DF; Mackas, DL; Welch, DW; Boyd, WS; Ryder, JL; Galbraith, M; Hedd, A; Morgan, K; O'Hara, PD	Variation in zooplankton prey distribution determines marine foraging distributions of breeding Cassin's Auklet	To investigate the causal basis for patterns of seabird foraging distributions during breeding we integrated data from ship-board seabird and zooplankton surveys, aerial radio telemetry, and colony-based research programs. We examined the marine distributions of Cassin's Auklet (Ptychoramphus aleuticus) breeding on Triangle Island, in the Northeast Pacific off the coast of B.C., Canada using surv…	2017	10.1016/j.dsr.2017.09.004	1	0	Not on provisioning rates	0	0
WoS	Bevan, RM; Butler, PJ; Woakes, AJ; Prince, PA	The energy expenditure of free-ranging black-browed albatrosses	As heart rate Vk) can be used to determine the energy expenditure of black-browed albatrosses (Diomedea melanophrys) (Bevan et al. 1994), data loggers - recording f(H) and abdominal temperature (T-ab) - were implanted into free-ranging black-browed albatrosses breeding at South Georgia. Five birds also had salt water switches (sws) attached to one leg to record when the birds were on the water, a…	1995	10.1098/rstb.1995.0146	1	0	Not on provisioning rates	0	0
Scopus	Bianchini M.	Update and expansion of the reproductive geographic distribution of three swallow species in Patagonia (Progne tapera fusca, Tachycineta leucopyga and Hirundo rustica erythrogaster, Passeriformes: Hirundinidae) and aspects observed during the breeding period; [Actualización y ampliación de la distribución geográfica reproductiva de tres especies de golondrinas en la Patagonia (Progne tapera fusca…	At least in the south of South America, it is common to find allusions, citations and mappings in the bibliography regarding the reproductive geographic range of wild birds, but in proportion they are few records supported by evidence, something similar happens with its basic reproductive biology. With the aim of updating/enriching them, records are presented, particularly in Patagonia. Progne ta…	2024	10.30550/j.azl/1885	1	0	Not on provisioning rates	0	0
Scopus	Bicknell A.W.J.; Walker B.W.; Black T.; Newton J.; Pemberton J.M.; Luxmoore R.; Inger R.; Votier S.C.	Stable isotopes reveal the importance of seabirds and marine foods in the diet of St Kilda field mice	Introduced mammals have devastated island nesting seabird populations worldwide. Declines in breeding seabirds on St Kilda, UK, have been linked to climate change and predation from great skuas Stercorarius skuas, but the introduced St Kilda field mouse Apodemus sylvaticus hirtensis may also play a role by feeding on adults, chicks or eggs. Here, we use stable isotopes in St Kilda mouse blood and…	2020	10.1038/s41598-020-62672-x	1	0	Not on altricial birds	0	0
WoS	Bird, JP; Fuller, RA; Pascoe, PP; Shaw, JDS	Trialling camera traps to determine occupancy and breeding in burrowing seabirds	Burrowing seabirds are important in ecological and conservation terms. Many populations are in flux due to both negative and positive anthropogenic impacts, but their ecology makes measuring changes difficult. Reliably recording key metrics, the proportion of burrows with breeding pairs and the success of breeding attempts requires burrow-level information on occupancy. We investigated the use of…	2022	10.1002/rse2.235	1	0	Not on provisioning rates	0	0
WoS	Black, CE	A comprehensive review of the phenology of Pygoscelis penguins	Phenology, the study of stages within the life cycles of plants and animals, has served as a proxy for weather and climate throughout human history, but has only recently become its own field of environmental science. Phenological constraints are particularly demanding in avian species because of the necessity of matching chick provisioning with high food abundance, while allocating time for migr…	2016	10.1007/s00300-015-1807-8	1	0	Not on provisioning rates	0	0
WoS	BLACKBURN, N; TAYLOR, RH; WILSON, PR	AN INTERPRETATION OF THE GROWTH OF THE ADELIE PENGUIN ROOKERY AT CAPE ROYDS, 1955-1990	The population dynamics of the Cape Royds rookery were modelled by computer, in order to determine the probable causes of the dramatic increase since 1980 in the numbers of Adelie penguins, Pygoscelis adeliae, breeding in the Ross Sea region, Antarctica. Variations in the extent of sea-ice around the rookery during incubation and chick rearing cannot feasibly explain the population increase and a…	1991		1	0	Not on provisioning rates	0	0
Scopus	Blanco G.S.; Gallo L.; Pisoni J.P.; Dell’Omo G.; Gerez N.A.; Molina G.; Quintana F.	At-sea distribution, movements and diving behavior of Magellanic penguins reflect small-scale changes in oceanographic conditions around the colony	Penguins are highly specialized divers that are expected to reflect environmental variation by adjusting their foraging behavior. We performed a comprehensive analysis of the at-sea distribution, diving, and foraging performance of Magellanic penguins (Spheniscus magellanicus) during the early chick-rearing period over two consecutive breeding seasons. The study was conducted at Cabo dos Bahías, …	2022	10.1007/s00227-021-04016-5	1	0	Not on altricial birds	0	0
WoS	Blanken, MS; Nol, E	Factors affecting parental behavior in Semipalmated Plovers	We studied Semipalmated Plovers (Charadrius semipalmatus) during two field seasons in Churchill, Manitoba, to examine the contribution of males and females to parental care during incubation and chick rearing, and to test the hypothesis that birds nesting in habitats with higher visibility and more food (i.e, coastal habitats) tend chicks less closely than birds nesting in habitats with lower vis…	1998		1	0	Not on provisioning rates	0	0
WoS	Blas, J; Baos, R; Bortolotti, GR; Marchant, T; Hiraldo, F	A multi-tier approach to identifying environmental stress in altricial nestling birds	1. Birds respond to unpredictable events in the environment by releasing corticosterone, which triggers alternate responses to overcome stressful situations. However, it has been questioned whether altricial nestlings perceive and respond to ecological stressors. Although some studies show adrenal responsiveness in non-precocial species, others report a hyporesponsive period postulated to avoid d…	2005	10.1111/j.1365-2435.2005.00976.x	1	0	Not on provisioning rates	0	0
Scopus	Blévin P.; Carravieri A.; Jaeger A.; Chastel O.; Bustamante P.; Cherel Y.	Wide Range of Mercury Contamination in Chicks of Southern Ocean Seabirds	Using top predators as sentinels of the marine environment, Hg contamination was investigated within the large subantarctic seabird community of Kerguelen Islands, a remote area from the poorly known Southern Indian Ocean. Chicks of 21 sympatric seabirds presented a wide range of Hg concentrations, with the highest contaminated species containing ~102 times more feather Hg than the less contamina…	2013	10.1371/journal.pone.0054508	1	0	Not on altricial birds	0	0
WoS	Blix, AS	Adaptations to polar life in mammals and birds	This Review presents a broad overview of adaptations of truly Arctic and Antarctic mammals and birds to the challenges of polar life. The polar environment may be characterized by grisly cold, scarcity of food and darkness in winter, and lush conditions and continuous light in summer. Resident animals cope with these changes by behavioural, physical and physiological means. These include response…	2016	10.1242/jeb.120477	1	0	Not on provisioning rates	0	0
WoS	Blouin-Demers, G; Weatherhead, PJ; Row, JR	Phenotypic consequences of nest-site selection in black rat snakes (Elaphe obsoleta)	Nest-site selection is the only behaviour that can be considered parental care in most oviparous reptiles because eggs are abandoned after laying and because incubation conditions resulting from nest-site selection can have profound effects on offspring. During a 7-year study of black rat snakes, Elaphe obsoleta (Say in James, 1823), we investigated phenotypic effects of incubation temperature on…	2004	10.1139/Z04-014	1	0	Not on birds	0	0
Scopus	Bock D.	The life cycle of Plagiorchis spec. 1, a species of the Plagiorchis elegans group (Trematoda, Plagiorchiidae)	The life cycle was investigated of a trematode of the genus Plagiorchis, named provisionally Plagiorchis spec. 1. Cercariae were obtained from the fresh-water snail Lymnaea stagnalis L. from two localities remote from each other: the Roggenburg fish-ponds near Ulm, Federal Republic of Germany, and the "Obedska bara" nature reserve near Belgrade, Yugoslavia. Material from the two trematode populat…	1984	10.1007/BF00927822	1	0	Not on birds	0	0
WoS	Bock, SL; Hale, MD; Rainwater, TR; Wilkinson, PM; Parrott, BB	Incubation Temperature and Maternal Resource Provisioning, but Not Contaminant Exposure, Shape Hatchling Phenotypes in a Species with Temperature-Dependent Sex Determination	The environment experienced during embryonic development is a rich source of phenotypic variation, as environmental signals have the potential to both inform adaptive plastic responses and disrupt normal developmental programs. Environment-by-embryo interactions are particularly consequential for species with temperature-dependent sex determination, a mode of sex determination common in non-avian…	2021	10.1086/714572	1	0	Not on birds	0	0
WoS	Boersma, PD; Rebstock, GA	Foraging distance affects reproductive success in Magellanic penguins	Foraging distance affects reproductive success and other demographic parameters in seabirds and pinnipeds. We tracked breeding Magellanic penguins Spheniscus magellanicus at Punta Tombo, Argentina using satellite transmitters from 1996 to 2006 (n=148 males, 57 females) to investigate the variability in foraging distance and its effects on reproductive success. The time a penguin was away from its…	2009	10.3354/meps07753	1	0	Not on provisioning rates	0	0
Scopus	Bogdanova M.I.; Nager R.G.; Monaghan P.	Age of the incubating parents affects nestling survival: An experimental study of the herring gull Larus argentatus	The quality of conditions provided by avian parents will have consequences for both parental and offspring fitness. While many components of avian reproduction appear to vary with parental age, the effect of age on incubation has largely been ignored so far. In this study, we tested whether young herring gulls provide a different incubation environment from mature ones and whether this has conseq…	2007	10.1111/j.2007.0908-8857.03701.x	1	0	Not on altricial birds	0	0
WoS	Bond, AL; McClelland, GTW; Cuthbert, RJ; Glass, T; Repetto, J; Ryan, PG	No change in Atlantic Yellow-nosed Albatross (Thalassarche chlororhynchos) egg size over 160 years	Biotic and abiotic conditions in the world's oceans have changed considerably in the last two centuries as a result of anthropogenic factors, including whaling, sealing, fishing, and climate change. For species that have limited variation in life-history traits, life-history characteristics may impede the ability to adapt to changing environmental conditions. Albatrosses are one such group, where…	2020	10.1080/01584197.2020.1752733	1	0	Not on altricial birds	0	0
Scopus	Bongiorno V., Gariglio M., Zambotto V., Cappone E.E., Biasato I., Renna M., Forte C., Coudron C., Bergagna S., Gai F., Schiavone A.	Black soldier fly larvae used for environmental enrichment purposes: Can they affect the growth, slaughter performance, and blood chemistry of medium-growing chickens?	Introduction: This research has been aimed at evaluating the effects of live black soldier fly larvae (BSFL) (Hermetia illucens) on the growth, slaughtering performance, and blood parameters of medium-growing chickens. Methods: A total of 240, 28-day-old, Label Rouge Naked Neck chickens were allotted to four experimental groups, according to the gender (males-females) and to the absence (control …	2022	10.3389/fvets.2022.1064017	1	0	Not on provisioning rates	0	0
WoS	Bonnet-Lebrun, AS; Larsen, T; Frederiksen, M; Fox, D; le Bouard, F; Boutet, A; Pórarinsson, PL; Kolbeinsson, Y; Deville, T; Ratcliffe, N	Effects of competitive pressure and habitat heterogeneity on niche partitioning between Arctic and boreal congeners	The rapidly changing climate in the Arctic is expected to have a major impact on the foraging ecology of seabirds, owing to changes in the distribution and abundance of their prey but also that of competitors (e.g. southerly species expanding their range into the Arctic). Species can respond to interspecific competition by segregating along different niche axes. Here, we studied spatial, temporal…	2021	10.1038/s41598-021-01506-w	1	0	Not on altricial birds	0	0
WoS	Bonnet-Lebrun, AS; Phillips, RA; Manica, A; Rodrigues, ASL	Quantifying individual specialization using tracking data: a case study on two species of albatrosses	Many predictive models of spatial and temporal distribution (e.g. in response to climate change or species introductions) assume that species have one environmental niche that applies to all individuals. However, there is growing evidence that individuals can have environmental preferences that are narrower than the species niche. Such individual specialization has mainly been studied in terms of…	2018	10.1007/s00227-018-3408-x	1	0	Not on altricial birds	0	0
WoS	Boon, P; Visser, GH; Daan, S	Effect of photoperiod on body weight gain, and daily energy intake and energy expenditure in Japanese quail (Coturnix c. Japonica)	Effect of photoperiod and food duration on body weight gain, energy intake, energy expenditure, and sexual development were investigated in two strains of Japanese quail (Coturnix c. japonica), bred for meat (broilers) or egg production (layers), from 7 to 71 days of age. In a first experiment chicks were subjected to 18L:6D, 15L:9D, 12L:12D, 9L:15D, or 6L:18D, with ad lib food during the light p…	2000	10.1016/S0031-9384(00)00257-2	1	0	Not on provisioning rates	0	0
Scopus	Boone M.A.; Hughes B.L.	Wind velocity as it affects body temperature, water consumption and feed consumption during heat stress of roosters.	[No abstract available]	1971	10.3382/ps.0501535	1	0	Not on provisioning rates	0	0
Scopus	Booth S.L., Sadowski J.A., Weihrauch J.L., Ferland G.	Vitamin K1 (phylloquinone) content of foods: A provisional table	A provisional table on the vitamin K1 (phylloquinone) content of foods was compiled in response to the expressed need for tabulated data by the public and professionals in medicine, nutrition, dietetics, and research. Data for vitamin K1 content in foods were evaluated according to criteria set for the analytical method, sampling, and quality control, with a confidence code assigned to each accep…	1993	10.1006/jfca.1993.1014	1	0	Not on birds	0	0
Scopus	Boyle W.A.; Winkler D.W.; Guglielmo C.G.	Rapid loss of fat but not lean mass prior to chick provisioning supports the flight efficiency hypothesis in tree swallows	Birds often lose body mass during nesting. Determining whether this mass loss represents an energetic cost of reproduction (energetic stress hypothesis), serves an adaptive function (flight efficiency hypothesis), or results from physiological processes that are neutral with respect to fitness (e.g. gonadal regression hypothesis) is important to interpreting variation in body mass and energy stor…	2012	10.1111/j.1365-2435.2012.01997.x	1	0	Not on provisioning rates	0	0
WoS	Brazaitis, P; Watanabe, ME	Crocodilian behaviour: a window to dinosaur behaviour?	Modern crocodilians and birds are the only living representatives of the Archosauria, a group that also includes non-avian dinosaurs and pterosaurs. Modern crocodilians originated during the early Cretaceous period and dispersed globally. Examples of physiological similarities between living crocodilians and birds include similar amino acids in -keratins among crocodiles, turtles and birds; ovidu…	2011	10.1080/08912963.2011.560723	1	0	Not on provisioning rates	0	0
WoS	Brischoux, F; Meillère, A; Dupoué, A; Lourdais, O; Angelier, F	Traffic noise decreases nestlings' metabolic rates in an urban exploiter	High levels of anthropogenic noise produced in urban areas are known to negatively affect wildlife. Although most research has been focused on the disturbances of communication systems, chronic noise exposure can also lead to physiological and behavioural changes that have strong consequences for fitness. For instance, behavioural changes mediated by anthropogenic noise (e.g. quality of parental …	2017	10.1111/jav.01139	1	0	Not on provisioning rates in relation to temperature	0	0
Scopus	Brisson-Curadeau É.; Elliott K.; Bost C.-A.	Contrasting bottom-up effects of warming ocean on two king penguin populations	Breeding success is often correlated with climate, but the underlying bottom-up mechanisms remain elusive—particularly in marine environments. Consequently, conservation plans of many species often consider climate change as a unilateral threat, ignoring that even nearby populations can show contradicting trends with climate. Better understanding the relationship between climate and environment a…	2023	10.1111/gcb.16519	1	0	Not on altricial birds	0	0
WoS	Brodin, N; Whittingham, MJ; Francksen, R	Chick diet in UK Little Terns Sternula albifrons	Capsule We studied the diet of Little Tern chicks in the UK using new data collected as part of the EU LIFE-funded Little Tern Recovery Project (2014-2018) (the LIFE Project), which shows that, despite a wide variety of prey items being recorded, diet at UK colonies is dominated by two types of lipid-rich marine fish: sandeel Ammodytes spp. and clupeid species (Atlantic Herring Clupea harengus an…	2024	10.1080/00063657.2024.2326405	1	0	Not on altricial birds	0	0
Scopus	Brooks D.M.	Ecological notes on Seriema species in the Paraguayan Chaco, with observations on Chunga biology	I studied the ecology of Black-legged (Chunga burmeisteri) and Red-legged (Cariama cristata) Seriemas in the central Paraguayan Chaco from September 1989 to August 1990, including observations of a baited family group of Chunga. Both species are allotopic in habitat use, with Chunga typically associated with drier forested areas and Cariama inhabiting savanna and wetland periphery. Interspecific …	2014	10.1007/bf03544250	1	0	Not on provisioning rates	0	0
WoS	Brownlie, KC; Monash, R; Geeson, JJ; Fort, J; Bustamante, P; Arnould, JPY	Developing a passive acoustic monitoring technique for Australia's most numerous seabird, the Short-tailed Shearwater (Ardenna tenuirostris)	Establishing appropriate conservation management objectives and actions for seabirds requires timely detection of changes in their populations. However, obtaining regular accurate measures of seabird population size and trends can be difficult due to logistical and financial constraints in accessing remote breeding sites. The Short-tailed Shearwater (Ardenna tenuirostris) is a wide-ranging, burro…	2020	10.1080/01584197.2020.1732828	1	0	Not on altricial birds	0	0
Scopus	Bryan A.L., Jr.; Snodgrass J.W.; Brant H.A.; Romanek C.S.; Jagoe C.H.; Mills G.L.; Brisbin I.L., Jr.	Precipitation influences on uptake of a global pollutant by a coastal avian species	Climatic variation, including precipitation amounts and timing, has been linked to abundance and breeding success of many avian species. Less studied, but also of significance, is the consequence of climatic variability on the exposure and uptake of nutrients and contaminants by wildlife. The authors examined mercury (Hg) concentrations in nestling wood stork feathers in a coastal setting over a …	2014	10.1002/etc.2752	1	0	Not on provisioning rates	0	0
WoS	Buck, CL; O'Reilly, KA; Kildaw, SD	Interannual variability of Black-legged Kittiwake productivity is reflected in baseline plasma corticosterone	Seabird productivity is shaped by marine resource availability. We examined the link between seabird productivity and an indirect measure of food availability: baseline plasma corticosterone. We predicted low productivity would coincide with elevated baseline corticosterone levels in Black-legged Kittiwakes (Rissa tridactyla). During a 5-year period of declining Kittiwake productivity in Chiniak …	2007	10.1016/j.ygcen.2006.10.011	1	0	Not on altricial birds	0	0
Scopus	Bures S., Horackova K.	A test of the harm to offspring hypothesis in exothermic pied flycatcher (Ficedula hypoleuca) nestlings	Field experiments using pied flycatchers supported the harm to offspring hypothesis. A stuffed sparrowhawk was placed on the nestbox with young exothermic nestlings. The nestling cloacal temperature at the start of the trial, and the time elapsing between the removal of the sparrowhawk model and the entry into the net of at least one parent were measured. The females returned to the nest before m…	1998		1	0	Not on provisioning rates	0	0
WoS	Bures, S; Pavel, V	The effect of nestling condition on risk-taking in meadow pipits	The harm to offspring hypothesis, which says that parental investment should be related to the harm that offspring without parental care would suffer, was tested on meadow pipits, Anthus pratensis. We placed a stuffed European weasel, Mustela nivalis, 5 m from seven nests with exothermic 1-3-day-old nestlings. We measured air temperature and the cloacal temperature of the nestlings at the start o…	1997	10.1006/anbe.1997.9999	1	0	Not on provisioning rates	0	0
Scopus	Burger J.	Behavioral effects of early postnatal lead exposure in herring gull (Larus argentatus) chicks	Lead exposure early in life affects behavioral and intellectual development in humans. In this paper, I use the herring gull, Larus argentatus, as an animal model to examine effects of lead exposure on early development. Like humans, birds rely mainly on visual and vocal, rather than olfactory, modes of communication. Each of 24 one-day-old herring gull chicks was randomly assigned to one of thre…	1990	10.1016/0091-3057(90)90196-O	1	0	Not on altricial birds	0	0
Scopus	Burger J.; Gochfeld M.	Effects of lead on birds (laridae): A review of laboratory and field studies	Lead is one of the most common metals in contaminated ecosystems. Although lead poisoning and mortality have long been known, little is known of the behavioral effects produced by low levels of lead in wild animals. Herein a 15-yr research program on the behavioral effects of lead using herring gulls (Larus argentatus) and common terns (Sterna hirundo), referred to as larids, as models is reviewe…	2000	10.1080/109374000281096	1	0	Not on altricial birds	0	0
Scopus	Burger J.; Gochfeld M.	Early postnatal lead exposure: Behavioral effects in common tern chicks (Sterna Hirundo)	Exposure to lead early in life is known to affect behavioral and intellectual development. To develop an animal model we chose the common tern, Sterna hirundo, a species whose early developmental landmarks are well known. One potential for avian models lies in the reliance of birds on visual and acoustic rather than olfactory (and ultrasonic) modes of communication. One randomly chosen member of …	1985	10.1080/15287398509530794	1	0	Not on altricial birds	0	0
WoS	Burger, C; Belskii, E; Eeva, T; Laaksonen, T; Mägi, M; Mänd, R; Qvarnström, A; Slagsvold, T; Veen, T; Visser, ME; Wiebe, KL; Wiley, C; Wright, J; Both, C	Climate change, breeding date and nestling diet: how temperature differentially affects seasonal changes in pied flycatcher diet depending on habitat variation	1. Climate warming has led to shifts in the seasonal timing of species. These shifts can differ across trophic levels, and as a result, predator phenology can get out of synchrony with prey phenology. This can have major consequences for predators such as population declines owing to low reproductive success. However, such trophic interactions are likely to differ between habitats, resulting in d…	2012	10.1111/j.1365-2656.2012.01968.x	1	0	Not on provisioning rates	0	0
WoS	Burger, J; Gochfeld, M	Factors Affecting Locomotion in Olive Ridley (Lepidochelys olivacea) Hatchlings Crawling to the Sea at Ostional Beach, Costa Rica	The crawl to the sea of freshly emerged hatchlings is a critical period in the life cycle of turtles, although it is short compared with their life span. Hatchlings face predation, human poaching, and heat stress. We examined the crawling behavior of hatchling olive ridley (Lepidochelys olivacea) sea turtles at an arribada beach at Ostional, Guanacaste, Costa Rica. We address the following: 1) Ho…	2014	10.2744/CCB-1088.1	1	0	Not on birds	0	0
WoS	Burger, J; Gochfeld, M	Avian Predation on Olive Ridley (Lepidochelys olivacea) Sea Turtle Eggs and Hatchlings: Avian Opportunities, Turtle Avoidance, and Human Protection	This study investigated avian predation on Olive Ridley (Lepidochelys olivacea) sea turtle eggs and hatchlings at the Ostional (Costa Rica) arribada beach. Our objectives were to identify avian predators and describe their behavior, examine avian foraging opportunities for obtaining eggs and hatchlings, describe different foraging opportunities, and to examine differences in the time hatchlings w…	2014	10.1643/CE-13-006	1	0	Not on birds	0	0
WoS	Burggren, WW; Santin, JF; Antich, MR	Cardio-respiratory development in bird embryos: new insights from a venerable animal model	The avian embryo is a time-honored animal model for understanding vertebrate development. A key area of extensive study using bird embryos centers on developmental phenotypic plasticity of the cardio-respiratory system and how its normal development can be affected by abiotic factors such as temperature and oxygen availability. Through the investigation of the plasticity of development, we gain a…	2016	10.1590/S1806-92902016001100010	1	0	Not on provisioning rates	0	0
Scopus	Burkett-Cadena N.D.; Bingham A.M.; Hunt B.; Morse G.; Unnasch T.R.	Ecology of Culiseta Melanura and Other Mosquitoes (Diptera: Culicidae) from Walton County, FL, during Winter Period 2013-2014	Winter ecology of putative vectors of eastern equine encephalomyelitis virus (EEEV) in northern Florida was investigated at field locations with evidence of historic EEEV winter transmission. Light traps and resting shelters were used to sample the mosquito community in the vicinity of eight sentinel flocks throughout the winter period (November-April) of 2013 and 2014 in Walton County, FL. Overa…	2015	10.1093/jme/tjv087	1	0	Not on birds	0	0
WoS	BURNESS, GP; MORRIS, RD; BRUCE, JP	SEASONAL AND ANNUAL VARIATION IN BROOD ATTENDANCE, PREY TYPE DELIVERED TO CHICKS, AND FORAGING PATTERNS OF MALE COMMON TERNS (STERNA-HIRUNDO)	The study took place over 2 years (1990 and 1991) on a concrete breakwater located 1 km offshore on Lake Erie near Port Colborne, Ontario. Ten male Common Tems (Sterna hirundo) in 1990 and 12 in 1991 were radio-tracked by boat or car during the chick-rearing stage. Concurrent behavioural observations of the radio-tagged birds and 23 additional control birds documented the time each sex spent away…	1994	10.1139/z94-166	1	0	Not on altricial birds	0	0
WoS	Burthe, S; Daunt, F; Butler, A; Elston, DA; Frederiksen, M; Johns, D; Newell, M; Thackeray, SJ; Wanless, S	Phenological trends and trophic mismatch across multiple levels of a North Sea pelagic food web	Differential phenological responses to climate among species are predicted to disrupt trophic interactions, but datasets to evaluate this are scarce. We compared phenological trends for species from 4 levels of a North Sea food web over 24 yr when sea surface temperature (SST) increased significantly. We found little consistency in phenological trends between adjacent trophic levels, no significa…	2012	10.3354/meps09520	1	0	Not on altricial birds	0	0
WoS	Busniuk, K; Storey, AE; Wilson, DR	Herring gulls target profitable Atlantic puffins during kleptoparasitic attack	Kleptoparasitism is a foraging strategy where one individual steals a procured food item from another individual. Individual kleptoparasites can optimize their foraging strategy by targeting more profitable hosts or by modifying their behaviour to expend less energy than they would by foraging independently. Herring gulls, Larus argentatus, kleptoparasitize Atlantic puffins, Fratercula arctica, b…	2020	10.1016/j.anbehav.2020.05.012	1	0	Not on altricial birds	0	0
WoS	Bustnes, JO; Bårdsen, BJ; Moe, B; Herzke, D; Hanssen, SA; Sagerup, K; Bech, C; Nordstad, T; Chastel, O; Tartu, S; Gabrielsen, GW	Temporal variation in circulating concentrations of organochlorine pollutants in a pelagic seabird breeding in the high Arctic	The present study explored short-term temporal variations in circulating concentrations of 3 legacy organochlorines with different physicochemical properties (polychlorinated biphenyl 153 [PCB-153], p,p-dichlorodiphenyldichloroethylene [DDE], and hexachlorobenzene [HCB]) in breeding kittiwakes (Rissa tridactyla) in a colony in Svalbard (78 degrees N), Norwegian Arctic. Concentrations were measure…	2017	10.1002/etc.3560	1	0	Not on altricial birds	0	0
Scopus	Byrd A.J.; Mullins C.S.; Becker D.J.; Fudickar A.M.	Nestling growth rate and food consumption increases under experimentally prolonged daylength in a New World sparrow	When evaluating avian reproduction, life history theory examines the trade-offs between parental effort, the number and size of offspring, and the rate of nestling development. The growth rates and body sizes of developing birds vary geographically and can diverge with both latitude and migratory strategy. In terms of offspring size, growth rate can deviate in nestlings of the same or similar spe…	2023	10.1111/jav.03113	1	0	Not on provisioning rates in relation to temperature	0	0
WoS	Caffrey, NP; Dohoo, IR; Cockram, MS	Factors affecting mortality risk during transpoitation of broiler chickens for slaughter in Atlantic Canada	Mortality of broilers during transport and lairage before slaughter represents an economic loss to the poultry industry and a welfare issue that needs to be addressed. In Canada, broilers can be transported long distances and be exposed to environmental factors, such as cold temperatures, that can affect the percentage of dead-on arrivals or DOAs. Slaughter plant records for loads transported ove…	2017	10.1016/j.prevetmed.2017.09.011	1	0	Not on provisioning rates	0	0
WoS	Campbell, KJ; Steinfurth, A; Underhill, LG; Coetzee, JC; Dyer, BM; Ludynia, K; Makhado, AB; Merkle, D; Rademan, J; Upfold, L; Sherley, RB	Local forage fish abundance influences foraging effort and offspring condition in an endangered marine predator	Understanding the functional relationship between marine predators and their prey is vital to inform ecosystem-based management. However, collecting concurrent data on predator behaviour and their prey at relevant scales is challenging. Moreover, opportunities to study these relationships in the absence of industrial fishing are extremely rare. We took advantage of an experimental fisheries closu…	2019	10.1111/1365-2664.13409	1	0	Not on altricial birds	0	0
Scopus	Cândido M.G.L.; Teles Junior C.G.S.; Tinôco I.F.F.; Arcila J.C.P.; Queiroz P.P.; Oliveira K.P.; França L.G.F.; Coelho D.J.R.; Barbari M.	Evaluation of the feeding behaviour of broilers in different thermal environments via image analysis	The ambient temperature influences the performance of birds by altering the rate of feed consumption, welfare, productivity, the maintenance requirement and behaviour. Traditionally, behaviour is studied by means of visual observations of the animals but the responses obtained are not reliable as the presence of a human may inhibit the natural behaviour of the birds. The objective of this study w…	2015		1	0	Not on provisioning rates	0	0
WoS	Carlsen, AA; Lorentsen, SH; Mattisson, J; Wright, J	Temporal non-independence of foraging dive and surface duration sequences in the European shag Gulosus aristotelis	Studies of foraging behaviour and respiratory physiology in breath-holding divers often assume that each dive cycle (dive plus surface duration) is physiologically and ecologically independent within a series (or bout ) of sequential dives. We tested this assumption using time depth recorders and GPS data for more than 42,000 dives in 1289 bouts by 39 pairs of male and female European shags (Gulo…	2023	10.1111/eth.13362	1	0	Not on altricial birds	0	0
Scopus	Carravieri A.; Lorioux S.; Angelier F.; Chastel O.; Albert C.; Bråthen V.S.; Brisson-Curadeau É.; Clairbaux M.; Delord K.; Giraudeau M.; Perret S.; Poupart T.; Ribout C.; Viricel-Pante A.; Grémillet D.; Bustamante P.; Fort J.	Carryover effects of winter mercury contamination on summer concentrations and reproductive performance in little auks	Many animals migrate after reproduction to respond to seasonal environmental changes. Environmental conditions experienced on non-breeding sites can have carryover effects on fitness. Exposure to harmful chemicals can vary widely between breeding and non-breeding grounds, but its carryover effects are poorly studied. Mercury (Hg) contamination is a major concern in the Arctic. Here, we quantified…	2023	10.1016/j.envpol.2022.120774	1	0	Not on altricial birds	0	0
WoS	Carroll, MJ; Wakefield, ED; Scragg, ES; Owen, E; Pinder, S; Bolton, M; Waggitt, JJ; Evans, PGH	Matches and Mismatches Between Seabird Distributions Estimated From At-Sea Surveys and Concurrent Individual-Level Tracking	Mapping the distribution of seabirds at sea is fundamental to understanding their ecology and making informed decisions on their conservation. Until recently, estimates of at-sea distributions were generally derived from boat-based visual surveys. Increasingly however, seabird tracking is seen as an alternative but each has potential biases. To compare distributions from the two methods, we carri…	2019	10.3389/fevo.2019.00333	1	0	Not on altricial birds	0	0
WoS	Carstens, K; Kassanjee, R; Little, RM; Ryan, PG; Hockey, PAR	Breeding success and population growth of Southern Ground Hornbills Bucorvus leadbeateri in an area supplemented with nest-boxes	The provision of artificial nests can improve the conservation status of threatened bird species that are limited by nest-site availability. The shortage of natural cavity nesting sites is one factor limiting the population growth of the Southern Ground Hornbill Bucorvus leadbeateri. In an 1,800 km(2) study area in north-eastern South Africa, 31 wooden nest-boxes were installed during 2002-2015. …	2019	10.1017/S0959270919000108	1	0	Not on provisioning rates	0	0
Scopus	Cassaing J.; Derré C.; Moussa I.; Cheylan G.	Diet variability of Mediterranean insular populations of Rattus rattus studied by stable isotope analysis	The black rat Rattus rattus is a successful colonizer that threatens native species on numerous islands. Stable isotopes of carbon and nitrogen were used to quantify the rat diet on islands off the southern French coast. Samples of rat hair and faeces and their potential food were collected on each island. The nitrogen isotopic values of invertebrates and vegetation on Riou (near Marseille) diffe…	2007	10.1080/10256010701562919	1	0	Not on birds	0	0
WoS	Cassill, DL; Watkins, A	Nest-site choice by loggerhead sea turtles as a risk-management adaptation to offset hatching failure by unpredictable storms and predators	IntroductionAlong the coasts of Florida, United States, the nesting season of the loggerhead sea turtle, Caretta caretta, overlaps with the hurricane season. Nesting loggerhead females do not extend parental protection beyond depositing eggs in sandy, excavated nests in locations that provide a viable range of temperatures, moisture, and respiratory gas exchange. Thereafter, a female's clutches a…	2022	10.3389/fevo.2022.850091	1	0	Not on birds	0	0
Scopus	Catard A.; Weimerskirch H.; Cherel Y.	Exploitation of distant Antarctic waters and close shelf-break waters by white-chinned petrels rearing chicks	The foraging ecology of white-chinned petrels Procellaria aequinoctialis rearing chicks was examined at the Crozet Islands in the Southern Ocean, based on satellite tracking, diet and provisioning studies. White-chinned petrels from the Crozet Islands exploit a wide variety of marine environments ranging from sub-tropical waters to the limit of pack-ice at the edge of the Antarctic continent. Thi…	2000	10.3354/meps194249	1	0	Not on altricial birds	0	0
Scopus	Catry P.; Matias R.; Vicente L.; Granadeiro J.P.	Brood-guarding behaviour in Cory's shearwaters calonectris diomedea	Brood-guarding (or the continual attendance at the nest by one parent) has been relatively little studied in altricial birds. Parental investment in brood-guarding is often highly variable within a species, and the study of such variability may contribute to the understanding of the functions and regulation of this behaviour and of the trade-offs involved in the choice between attending the nest …	2009	10.1007/s10336-008-0322-x	1	0	Not on provisioning rates	0	0
Scopus	Catry P.; Phillips R.A.; Phalan B.; Silk J.R.D.; Croxall J.P.	Foraging strategies of grey-headed albatrosses Thalassarche chrysostoma: Integration of movements, activity and feeding events	We identified a range of foraging strategies adopted by grey-headed albatrosses Thalassarche chrysostoma rearing chicks at Bird Island, South Georgia, by simultaneously using satellite telemetry, wet/dry activity recorders and stomach temperature loggers. The albatrosses foraged mostly over oceanic waters, probably associated with the Polar Front north of South Georgia, and also over shelf-slope …	2004	10.3354/meps280261	1	0	Not on altricial birds	0	0
WoS	Catry, I; Franco, AMA; Sutherland, WJ	Adapting conservation efforts to face climate change: Modifying nest-site provisioning for lesser kestrels	Adaptation to climate change has recently become a crucial element on the climate change policy agenda as it is now recognized that even the most stringent mitigation efforts may not arrest the effects of climate warming. The ecological impacts and costs of predicted weather-related extreme events, such as extreme temperatures, are not fully understood and may present unexpected challenges to con…	2011	10.1016/j.biocon.2010.12.030	1	0	Not on provisioning rates	0	0
WoS	Cecere, JG; Gaibani, G; Imperio, S	Effects of environmental variability and offspring growth on the movement ecology of breeding Scopoli's shearwater Calonectris diomedea	Most seabird species display colonial behavior during the breeding period which implies that food resources around breeding sites can easily go depleted. Seabirds need to both reach profitable areas, which can be located far from the colony, and return to the colony regularly. In this context, flexibility in movement behavior may be crucial for breeding success. During chick-rearing, Procellarifo…	2014	10.1093/czoolo/60.5.622	1	0	Not on altricial birds	0	0
Scopus	Ceia F.R.; Phillips R.A.; Ramos J.A.; Cherel Y.; Vieira R.P.; Richard P.; Xavier J.C.	Short- and long-term consistency in the foraging niche of wandering albatrosses	The wandering albatross (Diomedea exulans) is regarded as a generalist predator, but can it be consistent in its foraging niche at an individual level? This study tested short- and long-term consistency in the foraging niche in terms of habitat use, trophic level and, by inference, prey selection. Fieldwork was carried out at Bird Island, South Georgia, in May-October 2009, during the chick-reari…	2012	10.1007/s00227-012-1946-1	1	0	Not on altricial birds	0	0
WoS	Ceia, FR; Cherel, Y; Paiva, VH; Ramos, JA	Stable Isotope Dynamics (delta C-13 and delta N-15) in Neritic and Oceanic Waters of the North Atlantic Inferred From GPS-Tracked Cory's Shearwaters	Intrinsic markers, such as stable isotopes, are a powerful approach to trace wildlife movements because they do not require initial marking of the organism. The main limitation of the isotopic method is the lack of knowledge in spatio-temporal patterns and dynamics of stable isotopes in marine environments, especially at local scales. Here, we combine GPS-tracks and isotopic signatures from Cory'…	2018	10.3389/fmars.2018.00377	1	0	Not on provisioning rates	0	0
Scopus	Chakarov N.; Veiga J.; Ruiz-Arrondo I.; Valera F.	Atypical behavior of a black fly species connects cavity-nesting birds with generalist blood parasites in an arid area of Spain	Background: The feeding behavior of bloodsucking insects determines the transmission, distribution, host spectrum and evolution of blood parasites in the wild. Conventional wisdom suggests that some vector groups (e.g. black flies, family Simuliidae) are consistently exophagous daytime biters. We aimed to understand more about the exceptions to this pattern by combining targeted trapping and mole…	2021	10.1186/s13071-021-04798-z	1	0	Not on birds	0	0
WoS	Chang, HJ; Wang, QA; Xu, XL; Li, CB; Huang, M; Zhou, GH; Dai, Y	Effect of Heat-Induced Changes of Connective Tissue and Collagen on Meat Texture Properties of Beef Semitendinosus Muscle	The effects of heat-induced changes of intramuscular connective tissue (IMCT) and collagen on meat texture properties of beef Semitendinosus (ST) muscle were investigated in this study. ST muscle was heated to core temperature from 40 to 90 degrees C with an increment of 5 degrees C in a water bath and microwave oven, respectively. Characteristics changes of IMCT collagen and meat texture were es…	2011	10.1080/10942910903207728	1	0	Not on birds	0	0
WoS	Chapman, EW; Hofmann, EE; Patterson, DL; Ribic, CA; Fraser, WR	Marine and terrestrial factors affecting Adelie penguin Pygoscelis adeliae chick growth and recruitment off the western Antarctic Peninsula	An individual-based bioenergetics model that simulates the growth of an Adelie penguin Pygoscelis adeliae chick from hatching to fledging was used to assess marine and terrestrial factors that affect chick growth and fledging mass off the western Antarctic Peninsula. Simulations considered the effects on Adelie penguin fledging mass of (1) modification of chick diet through the addition of Antarc…	2011	10.3354/meps09242	1	0	Not on altricial birds	0	0
Scopus	Chastel O.; Barbraud C.; Weimerskirch H.; Lormée H.; Lacroix A.; Tostain O.	High levels of LH and testosterone in a tropical seabird with an elaborate courtship display	For birds breeding in temperate areas, territoriality and courtship co-occur during spring and are mirrored by elevated plasma levels of luteinizing hormone (LH) and testosterone. By contrast, several tropical species show no major changes in LH and testosterone throughout the year and plasma levels are often low. This study describes changes in body condition, LH and testosterone levels througho…	2005	10.1016/j.ygcen.2004.10.012	1	0	Not on altricial birds	0	0
Scopus	Chaturvedi Pradeep, Naryanaswamy T.S., Kumar Atam, Choudhary Udayan, Sharma S.K.	India's first solar chicken brooder	A 1200 bird solar chicken brooder was indigenously designed and operated by the Indian scientists for the first time in the country as a Project under funding by the Ministry of Non Conventional Energy Sources to the All India Women's Conference. This multi disciplinary project was taken up on the International Sun Day, May 3, 1993 and completed on May, 1994. Data has been collected for the first…	1995		1	0	Not on provisioning rates	0	0
Scopus	Chen S.H., Tai F.H.	Temperature-sensitive mutant of influenza virus: isolation and evaluation in mice	A provisional temperature-sensitive mutant, ProTs8, of influenza A/WSN (H0N1) virus was isolated from primary chicken embryo fibroblast culture inoculated with influenza A/WSN (H0N1) and incubated with medium 199, containing 2% chicken embryo extract, and 400 micrograms/ml of 5-fluorouracil. Its EOP (efficiency of plaquing) value between 39.5 degrees C and 33 degrees C was about 0.007, and the co…	1983		1	0	Not on provisioning rates	0	0
Scopus	Chen T.-C., Lin Y.-S., Ding T.-S.	Time budget of polyandrous Pheasant-tailed Jacana (Hydrophasianus chirurgus) during breeding seaon in Taiwan	The mating system of the Pheasant-tailed Jacana (Hydrophasianus chirurgus) is classical polyandry. Many hypotheses have been proposed to explain the evolution of polyandry. The replacement clutches hypothesis indicates that it would benefit both sexes if females produce more clutches as replacement when clutch lost rate is high. Females should be freed from parental duty in order to accumulate mo…	2008		1	0	Not on provisioning rates	0	0
Scopus	Chenchouni H.	Variation in White Stork (Ciconia ciconia) diet along a climatic gradient and across rural-to-urban landscapes in North Africa	Assessing diet composition of White Storks (Ciconia ciconia) breeding under North African conditions provides key information to understanding its trophic niche for conservation purpose. Since, climate controls productivities of foraging habitats and thus food availability for predators, this study examines how Storks’ diet parameters varied following a climate gradient along with rural-to-urban …	2017	10.1007/s00484-016-1232-x	1	0	Not on provisioning rates	0	0
WoS	Chin, SY; Hopkins, WA; Cristol, DA	Mercury alters initiation and construction of nests by zebra finches, but not incubation or provisioning behaviors	Mercury is an environmental contaminant that impairs avian reproduction, but the behavioral and physiological mechanisms underlying this effect are poorly understood. The objective of this study was to determine whether lifetime dietary exposure to mercury (1.2 A mu g/g wet weight in food) impacted avian parental behaviors, and how this might influence reproductive success. To distinguish between…	2017	10.1007/s10646-017-1852-x	1	0	Not on provisioning rates	0	0
Scopus	Choi Y.-H.; Furuse M.; Okumura J.; Shimoyama Y.; Sugahara K.; Denbow D.M.	Intracerebroventricularly administered phenylalanine and tyrosine: Effects on feeding behavior and norepinephrine concentrations Of specific brain sites in the chicken	A study was carried out to investigate the action of central L-phenylalanine (Phe) and L-tyrosine (Tyr) on food intake of the chicken. In the first trial, Phe (200 μg/10 μl) or saline was acutely administered into the right lateral ventricle (i.c. v.) of chickens (5 birds per each group). Birds (4 birds per each group) were administered with the i.c.v. Tyr (200 μg/10 μl) or saline in the second t…	1996	10.5713/ajas.1996.255	1	0	Not on provisioning rates	0	0
WoS	CHOI, IH; BAKKEN, GS	BEGGING RESPONSE IN NESTLING RED-WINGED BLACKBIRDS (AGELAIUS-PHOENICEUS) - EFFECT OF BODY-TEMPERATURE	Altricial birds are essentially ectothermic at hatching. Parental brooding is the primary thermoregulatory mechanism, and body temperature (Tb) is about 5.degree.C lower and more variable than adult Tb. Thermoregulation improves with growth, and a stable Tb near adult levels can soon be maintained. We hypothesize that the thermal performance curves for whole-animal behavior and for neuromuscular …	1990	10.1086/physzool.63.5.30152624	1	0	Not on provisioning rates	0	0
WoS	Cholewa, M; Wesolowski, T	Nestling food of European hole-nesting passerines: do we know enough to test the adaptive hypotheses on breeding seasons?	Hole-nesting passerines constitute a 'model' group for which importance of synchronisation between food availability mainly caterpillars and appearance of nestlings is commonly postulated. Is there an adequate set of data allowing one to prove this relationship? The recent climate change could lead to a mis-match between food peaks and nestlings' appearance. Do the data exist that show that the b…	2011	10.3161/000164511X625874	1	0	Not on provisioning rates	0	0
Scopus	Christensen-Dalsgaard S.; May R.; Lorentsen S.-H.	Taking a trip to the shelf: Behavioral decisions are mediated by the proximity to foraging habitats in the black-legged kittiwake	For marine top predators like seabirds, the oceans represent a multitude of habitats regarding oceanographic conditions and food availability. Worldwide, these marine habitats are being altered by changes in climate and increased anthropogenic impact. This is causing a growing concern on how seabird populations might adapt to these changes. Understanding how seabird populations respond to fluctua…	2018	10.1002/ece3.3700	1	0	Not on altricial birds	0	0
Scopus	Christmas S.E.; Christmas T.J.; Gosling A.P.; Parr A.J.	Feeding behaviour and geographical origins of black-headed gulls larus ridibundus wintering in central london	A sub-group of the Black-headed Gulls Larus ridibundus wintering in Central London, England is particularly confiding to the extent of taking food from the hand. Samples of these birds were captured by hand in order to study their geographical origins. Catching rates differed widely between visits but were unrelated to maximum air temperatures or period of the winter. Birds showed a high degree o…	1986	10.1080/03078698.1986.9673872	1	0	Not on altricial birds	0	0
Scopus	Chyb A.; Minias P.	Complex associations of weather conditions with reproductive performance in urban population of a common waterbird	Weather conditions are recognized as one of key determinants of animal reproductive performance; however, the effect of weather on breeding success can be modulated by different features of breeding habitat. Constantly expanding urban areas cause significant changes in land cover and environmental conditions, but whether and how urban landscape mitigates weather impact on animal fitness remains l…	2022	10.1007/s00484-022-02266-6	1	0	Not on altricial birds	0	0
WoS	Cimino, MA; Fraser, WR; Irwin, AJ; Oliver, MJ	Satellite data identify decadal trends in the quality of Pygoscelis penguin chick-rearing habitat	Pygoscelis penguins are experiencing general population declines in their northernmost range whereas there are reported increases in their southernmost range. These changes are coincident with decadal-scale trends in remote sensed observations of sea ice concentrations (SIC) and sea surface temperatures (SST) during the chick-rearing season (austral summer). Using SIC, SST, and bathymetry, we ide…	2013	10.1111/gcb.12016	1	0	Not on altricial birds	0	0
WoS	Cimino, MA; Lynch, HJ; Saba, VS; Oliver, MJ	Projected asymmetric response of Adelie penguins to Antarctic climate change	The contribution of climate change to shifts in a species' geographic distribution is a critical and often unresolved ecological question. Climate change in Antarctica is asymmetric, with cooling in parts of the continent and warming along the West Antarctic Peninsula (WAP). The Adelie penguin (Pygoscelis adeliae) is a circumpolar meso-predator exposed to the full range of Antarctic climate and i…	2016	10.1038/srep28785	1	0	Not on altricial birds	0	0
WoS	Cimino, MA; Moline, MA; Fraser, WR; Patterson-Fraser, DL; Oliver, MJ	Climate-driven sympatry may not lead to foraging competition between congeneric top-predators	Climate-driven sympatry may lead to competition for food resources between species. Rapid warming in the West Antarctic Peninsula (WAP) is coincident with increasing gentoo penguin and decreasing Adelie penguin populations, suggesting that competition for food may exacerbate the Adelie penguin decline. On fine scales, we tested for foraging competition between these species during the chick-reari…	2016	10.1038/srep18820	1	0	Not on altricial birds	0	0
WoS	Claridge, AW; Trappe, JM; Mills, DJ; Claridge, DL	Diversity and habitat relationships of hypogeous fungi. III. Factors influencing the occurrence of fire-adapted species	Among the huge array of hypogeous ectomycorrhizal fungi so far documented from Australia, six genera and more than 30 species occur within the family Mesophelliaceae, all of which show various adaptations for surviving in fire-prone landscapes. These mostly endemic fungi are critical to postfire reestablishment of regenerating vegetation, and their fruit-bodies provide essential food resources fo…	2009	10.1016/j.mycres.2009.02.014	1	0	Not on birds	0	0
Scopus	Clark R.G.; Dawson R.D.; Greenwood J.L.; Johns D.W.; Wassenaar L.I.; Hobson K.A.	Experimental evaluation of δ2h, δ13c and δ15n variability in blood and feathers of wild and captive birds: Implications for interspecific food web studies	Stable-hydrogen (δ2H), nitrogen (δ15N), and carbon (δ13C) isotopes are used to decipher broad movement patterns and trophic relationships among diverse species, and an improved understanding of factors controlling natural variation in tissue-isotope measurements will enhance these applications. To evaluate the rearing environment and family-related effects on the isotopic composition of tissues, …	2021	10.3390/d13100495	1	0	Not on provisioning rates	0	0
WoS	Clark, BL; Vigfusdóttir, F; Wanless, S; Hamer, KC; Bodey, TW; Bearhop, S; Bennison, A; Blackburn, J; Cox, SL; d'Entremont, KJN; Garthe, S; Grémillet, D; Jessopp, M; Lane, J; Lescroel, A; Montevecchi, WA; Pascall, DJ; Provost, P; Wakefield, ED; Warwick-Evans, V; Wischnewski, S; Wright, LJ; Votier, SC	Northern Gannet foraging trip length increases with colony size and decreases with latitude	Density-dependent competition for food influences the foraging behaviour and demography of colonial animals, but how this influence varies across a species' latitudinal range is poorly understood. Here we used satellite tracking from 21 Northern Gannet Morus bassanus colonies (39% of colonies worldwide, supporting 73% of the global population) during chick-rearing to test how foraging trip charac…	2024	10.1098/rsos.240708	1	0	Not on altricial birds	0	0
WoS	Clark, ME; Reed, WL	Seasonal interactions between photoperiod and maternal effects determine offspring phenotype in Franklin's gull	1. When predictable seasonal changes affect offspring fitness, we expect offspring to evolve phenotypes that minimize the costs of seasonal variation in timing of breeding. For species with parental care during embryonic development, offspring receive seasonal cues of the environment from parents that are biased by their parent's fitness (which is not equivalent to offspring fitness). Therefore, …	2012	10.1111/j.1365-2435.2012.02010.x	1	0	Not on altricial birds	0	0
Scopus	Clucas G.V.; Warwick-Evans V.; Hart T.; Trathan P.N.	Using habitat models for chinstrap penguins, Pygoscelis antarctica, to inform marine spatial management around the South Sandwich Islands during the penguin breeding season	If not carefully managed, harvesting of Antarctic krill risks disturbing the ecological balance of many Antarctic and sub-Antarctic sites where krill-dependent predators feed. One of the least disturbed sites anywhere within the Southern Ocean and one where krill fishing has so far been virtually non-existent is the South Sandwich Islands volcanic archipelago. Some of the main krill predators bre…	2022	10.1016/j.dsr2.2022.105093	1	0	Not on altricial birds	0	0
Scopus	Clucas R.	Long-term population trends of Sooty Shearwater (Puffinus griseus) revealed by hunt success	The annual hunt of Muttonbirds (chicks of the Sooty Shearwater, Puffinus griseus), undertaken by the Rakiura Māori people of southern New Zealand, is economically and socially integral to their cultural identity. Muttonbirders concerned at ensuring that the hunt remains viable for coming generations have provided catch records to help ascertain historic trends in hunt success. Analysis of eight c…	2011	10.1890/09-0813.1	1	0	Not on provisioning rates	0	0
WoS	Collineau, L; Chapman, B; Bao, X; Sivapathasundaram, B; Carson, CA; Fazil, A; Reid-Smith, RJ; Smith, B	A farm-to-fork quantitative risk assessment model for Salmonella Heidelberg resistant to third-generation cephalosporins in broiler chickens in Canada	Salmonella Heidelberg resistant to ceftiofur (a third-generation cephalosporin antimicrobial agent) in broiler chicken products pose a risk to public health in Canada. The objective of this study was to assess the extent of that risk and to evaluate the effect of intervention measures along the agri-food chain. A stochastic farm-to-fork quantitative microbial risk assessment model was developed f…	2020	10.1016/j.ijfoodmicro.2020.108559	1	0	Not on provisioning rates	0	0
WoS	Collins, BA; Birzer, CH; Harris, PW; Kidd, SP; McCabe, BK; Medwell, PR	Two-phase anaerobic digestion in leach bed reactors coupled to anaerobic filters: A review and the potential of biochar filters	Biochar addition in anaerobic digesters is an emerging technique for enhancing high-solids anaerobic digestion. Recycling of biochar can further enhance performance and reduce costs for biochar production; however, mixing biochar with feedstock and separating from digestate is impractical. A more pragmatic method of applying biochar for high-solids digestion could be coupling a leach bed reactor …	2023	10.1016/j.rser.2023.113187	1	0	Not on birds	0	0
WoS	Collins, SM; Hedd, A; Fifield, DA; Wilson, DR; Montevecchi, WA	Foraging Paths of Breeding Leach's Storm-Petrels in Relation to Offshore Oil Platforms, Breeding Stage, and Year	The global population of Leach's Storm-Petrels (Hydrobates leucorhous), the smallest and most abundant breeding seabird species in eastern Canada, has declined substantially in recent decades. The species is listed as Threatened by the Committee On the Status of Endangered Wildlife in Canada (COSEWIC) and as Vulnerable by the International Union for Conservation of Nature (IUCN). Fatal attraction…	2022	10.3389/fmars.2022.816659	1	0	Not on altricial birds	0	0
Scopus	Congdon J.D.	Proximate and evolutionary constraints on energy relations of reptiles	Proximate constraints on the energetics of desert lizards and turtles fall into 4 major categories: 1) absolute resource availability; 2) harvest rate limitations; 3) process rate limitations; and 4) limitation on harvest or processing resources imposed by risk of predation. Patterns of basking behavior and allocation of resources to reproduction and growth of turtles at high latitudes suggest th…	1989	10.1086/physzool.62.2.30156175	1	0	Not on birds	0	0
WoS	Congdon, BS; Baulch, JR; Foster, KJ	Vector species, pasture legume host range, and impact on grain legumes of an Australian soybean dwarf virus isolate	Soybean dwarf virus (SbDV; family Tombusviridae, genus Luteovirus, species Soybean dwarf virus) can cause damaging disease epidemics in cultivated plants of the family Fabaceae. The biological characteristics of SbDV isolate WA-8, including its vector species, host range, and impact on Australian grain legume cultivars, were investigated in a series of glasshouse experiments. Isolate WA-8 was cla…	2023	10.1007/s00705-022-05664-8	1	0	Not on birds	0	0
WoS	Conners, MG; Hazen, EL; Costa, DP; Shaffer, SA	Shadowed by scale: subtle behavioral niche partitioning in two sympatric, tropical breeding albatross species	Background: To meet the minimum energetic requirements needed to support parents and their provisioned offspring, the timing of breeding in birds typically coincides with periods of high food abundance. Seasonality and synchrony of the reproductive cycle is especially important for marine species that breed in high latitudes with seasonal booms in ocean productivity. Laysan and black-footed albat…	2015	10.1186/s40462-015-0060-7	1	0	Not on altricial birds	0	0
Scopus	Coombs Jr. W.P.	Modem analogs for dinosaur nesting and parental behavior	Nesting and parental behaviors of modern crocodilians, and ratite and megapode birds are surveyed and reviewed to provide a data base for work on dinosaurian nesting and parental behavior. The modern analogs provide information on prenesting territoriality, mating systems and pair formation, selection of a nest site, construction of the nest, method of incubation, parental attendance of nests, pr…	1989	10.1130/SPE238-p21	1	0	Not on provisioning rates in relation to temperature	0	0
WoS	Cordero, GA; Birk, K; Ruane, S; Dinkelacker, SA; Janzen, FJ	Effects of the egg incubation environment on turtle carapace development	Developing organisms are often exposed to fluctuating environments that destabilize tissue-scale processes and induce abnormal phenotypes. This might be common in species that lay eggs in the external environment and with little parental care, such as many reptiles. In turtles, morphological development has provided striking examples of abnormal phenotypic patterns, though the influence of the en…	2023	10.1111/ede.12425	1	0	Not on birds	0	0
WoS	Cornioley, T; Jenouvrier, S; Borger, L; Weimerskirch, H; Ozgul, A	Fathers matter: male body mass affects life-history traits in a size-dimorphic seabird	One of the predicted consequences of climate change is a shift in body mass distributions within animal populations. Yet body mass, an important component of the physiological state of an organism, can affect key life-history traits and consequently population dynamics. Over the past decades, the wandering albatross a pelagic seabird providing bi-parental care with marked sexual size dimorphism h…	2017	10.1098/rspb.2017.0397	1	0	Not on provisioning rates	0	0
WoS	Cottin, M; Raymond, B; Kato, A; Amelineau, F; Le Maho, Y; Raclot, T; Galton-Fenzi, B; Meijers, A; Ropert-Coudert, Y	Foraging strategies of male Adelie penguins during their first incubation trip in relation to environmental conditions	Knowledge of habitat use by top marine predators in response to environmental conditions is crucial in the current context of global changes occurring in the Southern Ocean. We examined the at-sea locations of male Ad,lie penguins (Pygoscelis adeliae) breeding at Dumont d'Urville during their first, long incubation trip. Compared with the chick-rearing period, penguins performed longer trips, goi…	2012	10.1007/s00227-012-1974-x	1	0	Not on provisioning rates	0	0
WoS	Cox, WA; Thompson, FR; Cox, AS; Faaborg, J	Post-Fledging Survival in Passerine Birds and the Value of Post-Fledging Studies to Conservation	Conservation efforts are most effective when we have complete demographic information for a species of concern. Nevertheless, fundamental gaps in our knowledge of demography still exist for many taxa. For passerine birds, the period of time directly after young birds leave the nest and before they disperse and/or migrate (i.e., the post-fledging period) remains an understudied life stage. We revi…	2014	10.1002/jwmg.670	1	0	Not on provisioning rates	0	0
WoS	Cradden, LC; Harrison, GP; Chick, JP	Will climate change impact on wind power development in the UK?	Partly in response to concerns about anthropogenic climate change, renewable energy production is growing rapidly in the United Kingdom (UK). The wind power industry takes advantage of the country having some of the highest mean wind speeds in Europe. Future climate change, however, has the potential to alter the characteristics of the UK wind climate. Small changes in mean wind speed could produ…	2012	10.1007/s10584-012-0486-5	1	0	Not on birds	0	0
WoS	Crawford, RJM; Cooper, J; Dyer, BM; Greyling, MD; Klages, NTW; Nel, DC; Nel, JL; Petersen, SL; Wolfaardt, AC	Decrease in numbers of the eastern rockhopper penguin Eudyptes chrysocome filholi at Marion Island, 1994/95-2002/03	The number of eastern rockhopper penguins Eudyptes chrysocome filholi breeding at subantarctic Marion Island decreased from about 173 000 pairs in 1994/95 to about 67 000 pairs in 2001/02. During 1994/95-2002/03 pairs fledged on average 0.40 chicks per year, an amount thought insufficient to balance mortality of breeding adults, and there was a decrease in the mass at arrival at breeding, colonie…	2003	10.2989/18142320309504037	1	0	Not on altricial birds	0	0
WoS	Cresswell, KA; Wiedenmann, J; Mangel, M	Can macaroni penguins keep up with climate- and fishing-induced changes in krill?	Macaroni penguins have evolved to cope with the highly variable conditions of the Southern Ocean. However, changes in prey supply and patchiness potentially associated with changes in climate and krill fishing activity may be occurring too rapidly for the penguins to adapt. We use a stochastic dynamic programming model to examine how changes in both the mean and patchiness of krill supply may aff…	2008	10.1007/s00300-007-0401-0	1	0	Not on altricial birds	0	0
WoS	Cross, DE; McDevitt, RM; Acamovic, T	Herbs, thyme essential oil and condensed tannin extracts as dietary supplements for broilers, and their effects on performance, digestibility, volatile fatty acids and organoleptic properties	1. Herbs, thyme essential oil (EO) and condensed tannin (CT) extracts were compared for their effects, as dietary supplements, on broiler growth performance, nutrient digestibility and volatile fatty acid (VFA) profiles in the gut. Cooked meat from the birds fed on diets with 4 herbs and an EO extract was compared by a taste panel against those fed on the control treatment, for organoleptic prope…	2011	10.1080/00071668.2011.559454	1	0	Not on provisioning rates	0	0
Scopus	Crossin G.T.; Takahashi A.; Sakamoto K.Q.; Trathan P.N.; Williams T.D.	Habitat selection by foraging macaroni penguins correlates with hematocrit, an index of aerobic condition	Reproductive investment during the chick-rearing period is an important contributor to lifetime fitness. Key to chick-rearing is the success of parental foraging, as food deliveries affect chick growth and survival up until fledging. For seabirds, oceanographic conditions including factors such as sea surface temperature are known to influence foraging decisions, but few studies have examined the…	2015	10.3354/meps11320	1	0	Not on altricial birds	0	0
Scopus	Croston R.; Branch C.L.; Kozlovsky D.Y.; Roth T.C.; LaDage L.D.; Freas C.A.; Pravosudov V.V.	Potential mechanisms driving population variation in spatial memory and the hippocampus in food-caching chickadees	Harsh environments and severe winters have been hypothesized to favor improvement of the cognitive abilities necessary for successful foraging. Geographic variation in winter climate, then, is likely associated with differences in selection pressures on cognitive ability, which could lead to evolutionary changes in cognition and its neural mechanisms, assuming that variation in these traits is he…	2015	10.1093/icb/icv029	1	0	Not on provisioning rates	0	0
WoS	Cruz-Lopez, M; Eberhart-Phillips, LJ; Fernandez, G; Beamonte-Barrientos, R; Szekely, T; Serrano-Meneses, MA; Kupper, C	The plight of a plover: Viability of an important snowy plover population with flexible brood care in Mexico	Shorebird populations often rely on wetland habitats, for which they are considered important indicators of ecosystem health. Populations residing at low latitudes remain vastly understudied in comparison with populations from high latitudes. Here we use detailed behavioural and demographic observations during all life stages in combination with stage specific modelling to predict the population …	2017	10.1016/j.biocon.2017.03.009	1	0	Not on altricial birds	0	0
Scopus	Cucco M., Malacarne G., Orecchia G., Boano G.	Influence of weather conditions on pallid swift Apus pallidus breeding success	The reproductive ecology of three colonies of pallid swift in a warm continental climate (Piedmont, NW‐Italy) was studied over a ten years period About 60% of the clutches were laid in late May and June, but continued until late August and September, when some females laid a second clutch Clutch size and the mean number of fledged young decreased progressively from spring to autumn Laying dates w…	1992	10.1111/j.1600-0587.1992.tb00022.x	1	0	Not on provisioning rates	0	0
WoS	CUCCO, M; MALACARNE, G; ORECCHIA, G; BOANO, G	INFLUENCE OF WEATHER CONDITIONS ON PALLID SWIFT APUS-PALLIDUS BREEDING SUCCESS	The reproductive ecology of three colonies of pallid swift in a warm continental climate (Piedmont. NW-Italy) was studied over a ten years period. About 60% of the clutches were laid in late May and June, but continued until late August and September, when some females laid a second clutch. Clutch size and the mean number of fledged young decreased progressively from spring to autumn. Laying date…	1992	10.1111/j.1600-0587.1992.tb00022.x	1	0	Not on provisioning rates	0	0
WoS	Currier, HA; Fremlin, KM; Elliott, JE; Drouillard, KG; Williams, TD	Bioaccumulation and biomagnification of PBDEs in a terrestrial food chain at an urban landfill	Biota samples from the Vancouver municipal landfill located in Delta, BC, Canada, have some of the highest polybrominated diphenyl ether (PBDE) levels reported from North America. We followed a population of European starlings (Sturnus vulgaris) breeding in a remediated area in the landfill to identify exposure routes and bioaccumulation of PBDE5 in a simple terrestrial food chain. This populatio…	2020	10.1016/j.chemosphere.2019.124577	1	0	Not on provisioning rates	0	0
WoS	Cushen, M; Kerry, J; Morris, M; Cruz-Romero, M; Cummins, E	Migration and exposure assessment of silver from a PVC nanocomposite	Nanotechnology is the manipulation of matter at the nanoscale, generally between 1 and 100 nm. The discovery of unique nanomaterial properties has lead to novel applications in the food industry, one of which is antimicrobial food packaging materials. The objective of this study was to evaluate the migration of silver from plasticised polyvinyl chloride (PVC) nanocomposites to chicken meat follow…	2013	10.1016/j.foodchem.2013.01.045	1	0	Not on provisioning rates	0	0
WoS	d'Entremont, KJN; Davoren, GK; Walsh, CJ; Wilhelm, SI; Montevecchi, WA	Intra- and inter-annual shifts in foraging tactics by parental northern gannets Morus bassanus indicate changing prey fields	Seabirds are constrained by central-place foraging during breeding, when the energy obtained from prey must outweigh the costs of travel, search, capture and transport. The distribution and phenology of the cold-blooded marine fishes they exploit are heavily influenced by oceanic climate. Northern gannets, the largest breeding seabird in the North Atlantic, use a generalist foraging strategy, pre…	2022	10.3354/meps14164	1	0	Not on altricial birds	0	0
WoS	D'Entremont, KJN; Guzzwell, LM; Wilhelm, SI; Friesen, VL; Davoren, GK; Walsh, CJ; Montevecchi, WA	Northern Gannets (Morus bassanus) breeding at their southern limit struggle with prey shortages as a result of warming waters	Northern Gannet (Morus bassanus) colonies near the species' southernmost limits are experiencing plateaued or declining population growth and prolonged poor productivity. These trends have been linked to reductions in the availability of the species' key prey, the Atlantic mackerel (Scomber scombrus). Declines in mackerel availability have been associated with warming ocean temperatures and over-…	2022	10.1093/icesjms/fsab240	1	0	Not on altricial birds	0	0
WoS	Damte, T; Mitiku, G	Pattern of egg distribution by Adzuki bean beetle, Callosobruchus chinensis (L.) (Coleoptera: Chysomelidae) in stored chickpea under natural infestation	Under laboratory experimental condition female Adzuki bean beetles, Callosobruchus chinensis (L.) are known to evenly distribute their eggs over grains available for egg laying. However, currently there are no data on pattern of egg distribution by Adzuki bean beetle in large quantity of chickpea grain stored for extended period of time. The objective of this study was to determine the number and…	2020	10.1016/j.jspr.2020.101683	1	0	Not on birds	0	0
Scopus	Daneshyar M.; Kermanshahi H.; Golian A.	Changes of biochemical parameters and enzyme activities in broiler chickens with cold-induced ascites	An experiment with 250 one-day-old male broilers (Ross 308) was conducted to investigate the differences of some blood parameters of cold-induced ascitic and healthy broiler chicks in a 6-wk period. The chickens were divided into 2 groups of 5 replicates each. One group of these chickens was raised in normal temperature (NT) treatment and the other in cold temperature (CT) treatment to induce asc…	2009	10.3382/ps.2008-00170	1	0	Not on provisioning rates	0	0
Scopus	Das S., Massey-Reed S.R., Mahuika J., Watson J., Cordova C., Otto L., Zhao Y., Chapman S., George-Jaeggli B., Jordan D., Hammer G.L., Potgieter A.B.	A High-Throughput Phenotyping Pipeline for Rapid Evaluation of Morphological and Physiological Crop Traits Across Large Fields	In-situ monitoring of seasonal crop development is important to provide improved decision-making tools for farmers. In recent years, low altitude unmanned aerial vehicles (UAVs) coupled with ultra-high-resolution sensors have continued to advance the provision of detailed characterisation of in-season crop dynamics at a field scale. However, a 'bottleneck' still exists in many high-throughput pla…	2022	10.1109/IGARSS46834.2022.9884530	1	0	Not on birds	0	0
Scopus	Davenport J.; Fraher J.; Fitzgerald E.; McLaughlin P.; Doyle T.; Harman L.; Cuffe T.; Dockery P.	Ontogenetic changes in tracheal structure facilitate deep dives and cold water foraging in adult leatherback sea turtles	Adult leatherbacks are large animals (300-500kg), overlapping in size with marine pinniped and cetacean species. Unlike marine mammals, they start their aquatic life as 40-50g hatchlings, so undergo a 10,000-fold increase in body mass during independent existence. Hatchlings are limited to the tropics and near-surface water. Adults, obligate predators on gelatinous plankton, encounter cold water …	2009	10.1242/jeb.034991	1	0	Not on birds	0	0
Scopus	Davies S.J.J.F.	Behavioural adaptations of birds to environments where evaporation is high and water is in short supply	1. 1. Behaviour that reduces the heat load or evaporation experienced by birds living in arid areas is reviewed. Many species have evolved hunting behaviour that enables them to remain inactive during the hottest parts of the day and thus greatly reduce the amount of metabolic heat that they need to dissipate. Flights to water are made at low ambient temperatures, either early in the morning or l…	1982	10.1016/0300-9629(82)90204-3	1	0	Not on provisioning rates	0	0
WoS	Davies, RD; Wanless, S; Lewis, S; Hamer, KC	Density-dependent foraging and colony growth in a pelagic seabird species under varying environmental conditions	Intra-specific competition for food resources affects both foraging behaviour and population growth rates in many species, highlighting a need to better understand how changing environmental conditions affect individuals in populations of different sizes. Using chick-rearing northern gannets as a model, we examined the influence of colony size on per capita population growth rates over 2 time per…	2013	10.3354/meps10348	1	0	Not on altricial birds	0	0
WoS	Davies, WE; Hipfner, JM; Hobson, KA; Ydenberg, RC	Seabird seasonal trophodynamics: isotopic patterns in a community of Pacific alcids	We measured delta N-15 and delta C-13 values in the blood of breeding adults and nestlings of 5 species of alcids at Triangle Island, British Columbia, to estimate the extent to which these seabirds alter their foraging ecology across successive breeding stages. Considerable intraspecific (stage-to-stage) and interspecific variation was found. Two species-common murre Uria aalge and pigeon guille…	2009	10.3354/meps07997	1	0	Not on altricial birds	0	0
WoS	Davis, KL; Karpanty, SM; Spendelow, JA; Cohen, JB; Althouse, MA; Parsons, KC; Luttazi, CF; Catlin, DH; Gibson, D	Residency, recruitment, and stopover duration of hatch-year Roseate Terns (Sterna dougallii) during the premigratory staging period	Seabird demography and spatial distribution outside of the breeding season are poorly understood, and migratory stopover and staging sites represent important energetic bottlenecks during the avian annual cycle. We quantified hatch-year Roseate Tern (Sterna dougallii) weekly residency, weekly recruitment rate into the staging population, and derived weekly staging population growth rate during tw…	2019	10.5751/ACE-01416-140211	1	0	Not on altricial birds	0	0
WoS	Davoren, GK; Penton, P; Burke, C; Montevecchi, WA	Water temperature and timing of capelin spawning determine seabird diets	The capelin (Mallotus villosus) is the focal forage fish in many northern marine ecosystems. Its capacity to respond to changes in ocean climate is explored and the usefulness of seabird diets as indicators evaluated by integrating the timing of capelin spawning and temperature (0-150 m) during gonadal development (February-June) with colony-based measures of prey deliveries to chicks of common m…	2012	10.1093/icesjms/fss032	1	0	Not on birds	0	0
WoS	De Felici, L; Piersma, T; Howison, RA	Abundance of arthropods as food for meadow bird chicks in response to short- and long-term soil wetting in Dutch dairy grasslands	Background: Throughout the world, intensive dairy farming has resulted in grasslands almost devoid of arthropods and birds. Meadow birds appear to be especially vulnerable during the chick-rearing period. So far, studies have focused mainly on describing population declines, but solutions to effectively stop these trends on the short-term are lacking. In this study at a single farm, we experiment…	2019	10.7717/peerj.7401	1	0	Not on provisioning rates	0	0
WoS	de Jong, B; Lens, L; Amininasab, SM; van Oers, K; Darras, VM; Eens, M; Pinxten, R; Komdeur, J; Groothuis, TGG	Effects of experimentally sustained elevated testosterone on incubation behaviour and reproductive success in female great tits (Pants major)	In many seasonally breeding birds, female and male testosterone (T) levels peak at the start of the breeding season, coinciding with pair bonding and nesting activities. Shortly after the onset of egg laying, T levels slowly decline to baseline levels in both sexes, but more rapidly so in females. During this period, T in males may still function to facilitate territorial behaviour, mate guarding…	2016	10.1016/j.ygcen.2016.02.017	1	0	Not on provisioning rates	0	0
WoS	de Jong, IC; Gunnink, H; van Hattum, T; van Riel, JW; Raaijmakers, MMP; Zoet, ES; van den Brand, H	Comparison of performance, health and welfare aspects between commercially housed hatchery-hatched and on-farm hatched broiler flocks	On-farm hatching systems for broiler chicks are increasingly used in practice. We studied whether or not performance, health and welfare aspects differed between commercial flocks hatched on-farm or in a hatchery (control). In two successive production cycles on seven farms, a total of 16 on-farm hatched flocks were paired to 16 control flocks, housed at the same farm. Paired flocks originated fr…	2019	10.1017/S1751731118002872	1	0	Not on provisioning rates	0	0
WoS	de Lima, AMX; Roper, JJ	A tropical bird with a short breeding season and high rates of nesting success: the breeding ecology of the Star-throated Antwren (Rhopias gularis: Thamnophilidae) in subtropical Brazil	We studied nesting in marked pairs of Star-throated Antwrens (Rhopias gularis) over 3 years to examine whether breeding traits in subtropical Brazil are more similar to temperate patterns of breeding than is typical of the patterns observed within the mostly tropical Thamnophilidae. This Antwren is socially monogamous and permanently territorial, as are all Thamnophilidae, and has a long incubati…	2016	10.1071/MU15120	1	0	Not on provisioning rates	0	0
WoS	De Pascalis, F; Austin, RE; Green, JA; Arnould, JPY; Imperio, S; Maugeri, M; Haakonsson, J; Cecere, JG; Rubolini, D	Influence of rainfall on foraging behavior of a tropical seabird	Acquiring resources for self-maintenance and reproduction is a key challenge for wild animals, and the methods that individuals employ are, in part, shaped by environmental conditions that vary in time and space. For birds, rainfall may affect behavior, impairing senses and increasing energetic costs, but its consequences on movement patterns are poorly explored. We investigated the influence of …	2022	10.1093/beheco/arab134	1	0	Not on altricial birds	0	0
WoS	de Zwaan, DR; Drake, A; Greenwood, JL; Martin, K	Timing and Intensity of Weather Events Shape Nestling Development Strategies in Three Alpine Breeding Songbirds	Across taxa, offspring size traits are linked to survival, and life-time fitness. Inclement weather can be a major constraint on offspring growth and parental care. Despite the adaptive benefits of larger offspring, we have a limited understanding of the effects of severe environmental conditions across developmental stages and how coping strategies differ among species. We assessed the influence…	2020	10.3389/fevo.2020.570034	1	0	Not on provisioning rates	0	0
Scopus	Deeming D.C.; Mainwaring M.C.; Hartley I.R.; Reynolds S.J.	Local temperature and not latitude determines the design of Blue Tit and Great Tit nests	Recent studies are documenting the extent to which the mass and construction of bird nests varies between individuals and locations. In the Blue Tit (Cyanistes caeruleus) and Great Tit (Parus major), temperatures experienced by females during nest construction are inversely related to nest mass. Moreover, Mainwaring et al. (Journal of Biogeography, 2012) showed that nests constructed at high lati…	2012	10.3184/175815512X13528874959581	1	0	Not on provisioning rates	0	0
WoS	Deeming, DC; Du Feu, CR	Long-term patterns in egg mortality during incubation and chick mortality during rearing in three species of tits in an English woodland	Capsule Mortality from egg-laying to fledging is species-dependent with Great Tits exhibiting greater losses of chicks, Coal Tits greater losses of eggs and Blue Tits exhibiting comparable rates of mortality of eggs and chicks. Aims To determine whether reproductive losses during incubation and chick-rearing were different and to ascertain whether there were different effects in three closely rel…	2011	10.1080/00063657.2011.589429	1	0	Not on provisioning rates	0	0
Scopus	Dehnhard N.; Klekociuk A.R.; Emmerson L.	Interactive effects of body mass changes and species-specific morphology on flight behavior of chick-rearing Antarctic fulmarine petrels under diurnal wind patterns	For procellariiform seabirds, wind and morphology are crucial determinants of flight costs and flight speeds. During chick-rearing, parental seabirds commute frequently to provision their chicks, and their body mass typically changes between outbound and return legs. In Antarctica, the characteristic diurnal katabatic winds, which blow stronger in the mornings, form a natural experimental setup t…	2021	10.1002/ece3.7501	1	0	Not on altricial birds	0	0
Scopus	Dehnhard N.; Ludynia K.; Masello J.F.; Voigt C.C.; McGill R.A.R.; Quillfeldt P.	Plasticity in foraging behaviour and diet buffers effects of inter-annual environmental differences on chick growth and survival in southern rockhopper penguins Eudyptes chrysocome chrysocome	In marine ecosystems, primary productivity and consequently food availability for higher trophic levels are often strongly affected by the water temperature. Thus, differences in sea surface temperatures (SST) may lead to differences in the diet composition of predators, but this link is still unknown in many species. By combining GPS tracking and dive analyses on chick-rearing southern rockhoppe…	2016	10.1007/s00300-015-1887-5	1	0	Not on altricial birds	0	0
WoS	Dehnhard, N; Ludynia, K; Poisbleau, M; Demongin, L; Quillfeldt, P	Good Days, Bad Days: Wind as a Driver of Foraging Success in a Flightless Seabird, the Southern Rockhopper Penguin	Due to their restricted foraging range, flightless seabirds are ideal models to study the short-term variability in foraging success in response to environmentally driven food availability. Wind can be a driver of upwelling and food abundance in marine ecosystems such as the Southern Ocean, where wind regime changes due to global warming may have important ecological consequences. Southern rockho…	2013	10.1371/journal.pone.0079487	1	0	Not on altricial birds	0	0
WoS	Dei, HK	Egg production response of laying chickens to feather clipping, cool water and aspirin during hot weather conditions	An 8-week trial was conducted between March and May (hot-dry season) to determine effects of water temperature, feather clipping and aspirin on egg production of chickens. The treatments tested were hens given ordinary drinking water (control), cool water (100 g ice block per L) and aspirin (0.3 mg per L of ordinary water) and hens whose feathers were clipped (about two thirds of body feathers cl…	2014	10.1007/s11250-014-0666-6	1	0	Not on provisioning rates	0	0
WoS	Del-Pozo, J; Crumlish, M; Ferguson, HW; Turnbull, JF	A retrospective cross-sectional study on Candidatus arthromitus associated Rainbow trout gastroenteritis (RTGE) in the UK	Rainbow trout gastroenteritis (RTGE) is a summer enteritic syndrome affecting farmed rainbow trout which has been reported since 1992 in France, Spain, Italy, and Croatia. RTGE was first reported in the UK in the year 2000 and limited information has been available about its epidemiology since this report. Our work aims to contribute to this knowledge with a retrospective cross-sectional study de…	2009	10.1016/j.aquaculture.2009.02.009	1	0	Not on birds	0	0
Scopus	Delius J.D.	A POPULATION STUDY OF SKYLARKS ALAUDA ARVENSIS	A population of colour‐ringed Skylarks Alauda arvensis was studied intensely over two and less thoroughly over another five breeding seasons in Kavenglass, Cumberland. The breeding season extends from mid‐April to early July, but the onset, which is well synchronized, varies from year to year, probably depending on the spring temperature. One‐year‐olds lay the first clutch about a week later than…	1965	10.1111/j.1474-919X.1965.tb07332.x	1	0	Not on provisioning rates	0	0
Scopus	Denbow D.M.; Edens F.W.	Effects of intraventricular injections of sodium and calcium on body temperature in the chicken	The effect of intraventricular injection of either sodium (Na+) or calcium (Ca2+) on rectal body temperature (T(re)) was investigated using unanesthetized broiler cockerels (Gallus domesticus). Chicks were maintained in a thermoneutral environment with feed and water available ad libitum. At 4 wk of age, 23-gauge stainless steel guide cannulas were stereotaxically implanted into the third ventric…	1980	10.1152/ajpregu.1980.239.1.r62	1	0	Not on provisioning rates	0	0
Scopus	Denbow D.M.; Myers R.D.	Eating, drinking and temperature responses to intracerebroventricular cholecystokinin in the chick	The central effect of cholecystokinin-octapeptide (CCK), SQ 19,844 or sincalide, on the intake of food and water and on colonic temperature (Tc) was investigated using the broiler cockerel. Four-week old chicks were maintained in a thermoneutral environment of 23-24°C. After food was removed for a 24 hr interval, CCK was infused in a volume of 10.0 μl into the lateral cerebral ventricle (ICV) in …	1982	10.1016/0196-9781(82)90008-0	1	0	Not on provisioning rates	0	0
Scopus	Denbow D.M.; Van Krey H.P.; Lacy M.P.; Dietrick T.J.	Feeding, drinking and body temperature of leghorn chicks: Effects of ICV injections of biogenic amines	The effects of dopamine (DA), norepinephrine (NE), epinephrine (E) and 5-hydroxytryptamine (5-HT) on food intake, water consumption and colonic body temperature (Tc) were investigated using Leghorn-type chicks. Food intake was not significantly affected by the intracerebroventricular injections of DA, NE or E. In contrast, 5-HT significantly decreased food intake in both sated and fasted chicks. …	1983	10.1016/0031-9384(83)90100-2	1	0	Not on provisioning rates	0	0
Scopus	Deppe L.; McGregor K.F.; Tomasetto F.; Briskie J.V.; Scofield R.P.	Distribution and predictability of foraging areas in breeding Chatham albatrosses Thalassarche eremita in relation to environmental characteristics	The analysis of environmental characteristics to explain the distribution of endangered seabirds can aid in the identification of important areas at sea and lead to more effective conservation. We used high resolution Global Positioning System (GPS) tracking data to study the at-sea patterns of chick-rearing Chatham albatrosses Thalassarche eremita across 3 years (2007, 2008 and 2009) in relation…	2014	10.3354/meps10624	1	0	Not on altricial birds	0	0
Scopus	Derbyshire R.; Strickland D.; Norris D.R.	Experimental evidence and 43 years of monitoring data show that food limits reproduction in a food-caching passerine	Several species of birds and mammals overcome periods of scarcity by caching food, but for the vast majority of species, it is virtually unknown whether they are food limited during these periods. The Gray Jay (Perisoreus canadensis) is a boreal-resident, food-caching passerine that breeds in late winter when fresh food is scarce. Using a two-year experiment and 43 years of monitoring data, we ex…	2015	10.1890/15-0191.1	1	0	Not on provisioning rates	0	0
WoS	Devney, CA; Caley, MJ; Congdon, BC	Plasticity of Noddy Parents and Offspring to Sea-Surface Temperature Anomalies	Behavioral and/or developmental plasticity is crucial for resisting the impacts of environmental stressors. We investigated the plasticity of adult foraging behavior and chick development in an offshore foraging seabird, the black noddy ( Anous minutus), during two breeding seasons. The first season had anomalously high sea-surface temperatures and 'low' prey availability, while the second was a …	2010	10.1371/journal.pone.0011891	1	0	Not on altricial birds	0	0
Scopus	Diaz J.I.; Fusaro B.; Longarzo L.; Coria N.R.; Vidal V.; Jerez S.; Ortiz J.; Barbosa A.	Gastrointestinal helminths of Gentoo penguins (Pygoscelis papua) from Stranger Point, 25 de Mayo/King George Island, Antarctica	The aim of this work is to contribute to the knowledge of gastrointestinal parasites of the Gentoo penguin (Pygoscelis papua) from 25 de Mayo/King George Island (South Shetlands, Antarctica). Gastrointestinal tracts of 37 fresh dead individuals (21 chicks, 10 juveniles, and 6 adults) were collected from December 2006 to February 2012 and examined for macroparasites. Four adult parasite species we…	2013	10.1007/s00436-013-3341-3	1	0	Not on altricial birds	0	0
WoS	Dickinson, AM; Locke, E; Gray, LA; Bennett, SL; Biddle, LE; Goodman, AM; Deeming, DC	Composition of nests constructed by species in the Motacillidae, Sylviidae and Prunellidae	Bird nests can be complex bio-engineered structures constructed from a range of materials to provide a site for incubation, and in many species chick rearing. Reports of the materials used in nest walls and cup linings are typically qualitative and do not assist in understanding the functional properties of the structure as a whole. This paper provides size and composition data for nests from fou…	2022	10.1177/17581559211066083	1	0	Not on provisioning rates	0	0
WoS	Divoky, GJ; Brown, E; Elliott, KH	Reduced seasonal sea ice and increased sea surface temperature change prey and foraging behaviour in an ice-obligate Arctic seabird, Mandt's black guillemot (Cepphus grylle mandtii)	While decreases in Arctic sea ice affect all marine communities in the Arctic Basin, the effects are greatest on the cryopelagic ecosystem and species with critical life history stages dependent on the presence of sea ice. During the recent and ongoing period of rapid sea ice loss these species have been subject to spatial and temporal disruptions requiring behavioural plasticity. Mandt's Black G…	2021	10.1007/s00300-021-02826-3	1	0	Not on altricial birds	0	0
WoS	Domalik, AD; Hipfner, JM; Studholme, KR; Crossin, GT; Green, DJ	At-sea distribution and fine-scale habitat use patterns of zooplanktivorous Cassin's auklets during the chick-rearing period	Understanding the fine-scale movements and habitat use patterns of marine predators is critical for identifying important foraging habitat and guiding effective conservation planning. Here, GPS loggers were used to track chick-rearing Cassin's auklets (Ptychoramphus aleuticus) at their largest breeding colony, located on Triangle Island, British Columbia, Canada (50 degrees 5135N; 129 degrees 434…	2018	10.1007/s00227-018-3434-8	1	0	Not on altricial birds	0	0
WoS	Doody, JS; McGlashan, J; Fryer, H; Coleman, L; James, H; Soennichsen, K; Rhind, D; Clulow, S	Plasticity in nest site choice behavior in response to hydric conditions in a reptile	Natural selection is expected to select for and maintain maternal behaviors associated with choosing a nest site that promotes successful hatching of offspring, especially in animals that do not exhibit parental care such as reptiles. In contrast to temperature effects, we know little about how soil moisture contributes to successful hatching and particularly how it shapes nest site choice behavi…	2020	10.1038/s41598-020-73080-6	1	0	Not on birds	0	0
WoS	Doody, JS; McHenry, CR; Durkin, L; Brown, M; Simms, A; Coleman, L; Phizacklea, C; Jones, H; Phizacklea, O; Clulow, S	Deep Communal Nesting by Yellow-Spotted Monitors in a Desert Ecosystem: Indirect Evidence for a Response to Extreme Dry Conditions	In oviparous reptiles with no parental care, the choice of nest site is a mother's final investment in her offspring. Although linkages between nest site choice, egg temperatures, and embryonic success have been well studied, much less is known about analogous linkages with soil moisture encompassing developing embryos. Most ground-nesting reptiles nest at depths <25 cm, with the deepest nests <1…	2018	10.1655/Herpetologica-D-18-00004.1	1	0	Not on birds	0	0
WoS	dos Santos, I; Ramos, JA; Ceia, FR; Rodrigues, I; Almeida, N; Antunes, S; Carreiro, AR; Matos, DM; Lopes, RJ; Geraldes, P; Paiva, VH	Sexual segregation in the foraging distribution, behaviour, and trophic niche of the endemic Boyd's shearwater (Puffinus lherminieri boydi)	Studies on sex-specific segregation in foraging behaviour and trophic niche have been focussed on large and dimorphic seabirds, with less information on small monomorphic species. Here, we used mini-GPS loggers, habitat suitability models, and stable isotopes to assess sex differences in the foraging movements, spatial distribution, and trophic ecology of Boyd's shearwaters Puffinus lherminieri b…	2022	10.1007/s00227-022-04127-7	1	0	Not on altricial birds	0	0
WoS	dos Santos, MJB; Sakomura, NK; da Silva, EP; Dorigam, JCD; Maia, ASC	Update of model to predict sensible heat loss in broilers	The present study was conducted to adjust and adapt some parameters of the model of production and heat loss by convection and conduction, so as to predict the actual feed intake (aFI) of broilers reared in sheds. The re-parameterised models were the sensible heat loss by convection from surface (HS) and by conduction (HC) in birds. The HS model was re-parameterised to calculate the heat loss of …	2017	10.1071/AN15683	1	0	Not on provisioning rates	0	0
Scopus	Dozier III W.A.; Lott B.D.; Branton S.L.	Live performance of male broilers subjected to constant or increasing air velocities at moderate temperatures with a high dew point	This study examined the effects of varying air velocities vs. a constant air velocity with a cyclic temperature curve of 25-30-25°C and a dew point of 23°C on broilers from 28 to 49 d of age. Four replicate trials were conducted. In each trial, 742 male broilers were randomly allocated to 6 floor pens or 2 air velocity tunnels, with each tunnel consisting of 4 pens. Bird density, feeder, and wate…	2005	10.1093/ps/84.8.1328	1	0	Not on provisioning rates	0	0
Scopus	Dudek B.M.; Kochert M.N.; Barnes J.G.; Bloom P.H.; Papp J.M.; Gerhold R.W.; Purple K.E.; Jacobson K.V.; Preston C.R.; Vennum C.R.; Heath J.A.	Prevalence and risk factors of trichomonas gallinae and trichomonosis in golden eagle (Aquila chrysaetos) nestlings in western north america	Avian trichomonosis, caused by the protozoan Trichomonas gallinae, affects bird-eating raptors worldwide. Raptors can develop trichomonosis by feeding on infected prey, particularly Rock Pigeons (Columba livia), which are a reservoir for T. gallinae. Raptors may be particularly vulnerable to T. gallinae infection in degraded habitats, where changes in resources may cause raptors to switch from fo…	2018	10.7589/2017-11-271	1	0	Not on provisioning rates	0	0
WoS	Dufour, V; Wiest, L; Slaby, S; Cor, FL; Auger, L; Cardoso, O; Curtet, L; Pasquini, L; Dauchy, X; Vulliet, E; Banas, D	Development of a simple multiresidue extraction method for the quantification of a wide polarity range list of pesticides and transformation products in eggs by liquid chromatography and tandem mass spectrometry	Waterfowl populations have been decreasing in Europe for the last years and pollution appears to be one of the main factors. This study was conducted to develop a single sensitive and robust analytical method for the monitoring of 2 fungicides, 15 herbicides, 3 insecticides and 24 transformation products in wild bird eggs. One of the major challenges addressed was the characterization of chemical…	2020	10.1016/j.chroma.2020.461447	1	0	Not on provisioning rates	0	0
WoS	Dunai, V; Tzschentke, B	Impact of Environmental Thermal Stimulation on Activation of Hypothalamic Neuronal Nitric Oxide Synthase during the Prenatal Ontogenesis in Muscovy Ducks	The aim of the study is to investigate the influence of prenatal temperature stimulation on neuronal NO synthase (nNOS) expression in the anterior hypothalamus of Muscovy duck embryos. Experiments were performed on embryonic day (E) E20, E23, E28, and E33 using histochemistry for identification of the nicotinamide adenine dinucleotide phosphate-diaphorase (NADPH-d) as marker of NOS-containing neu…	2012	10.1100/2012/416936	1	0	Not on provisioning rates	0	0
WoS	Dunn, PO; Winkler, DW; Whittingham, LA; Hannon, SJ; Robertson, RJ	A test of the mismatch hypothesis: How is timing of reproduction related to food abundance in an aerial insectivore?	In seasonal environments, vertebrates are generally thought to time their reproduction so offspring are raised during the peak of food abundance. The mismatch hypothesis predicts that reproductive success is maximized when animals synchronize their reproduction with the food supply. Understanding the mechanisms influencing the timing of reproduction has taken on new urgency as climate change is a…	2011	10.1890/10-0478.1	1	0	Not on provisioning rates	0	0
Scopus	DuRant S.E.; Carter A.W.; Denver R.J.; Hepp G.R.; Hopkins W.A.	Are thyroid hormones mediators of incubation temperature-induced phenotypes in birds?	Incubation temperature influences a suite of traits in avian offspring. However, the mechanisms underlying expression of these phenotypes are unknown. Given the importance of thyroid hormones in orchestrating developmental processes, we hypothesized that they may act as an upstream mechanism mediating the effects of temperature on hatchling phenotypic traits such as growth and thermoregulation. W…	2014	10.1098/rsbl.2013.0950	1	0	Not on altricial birds	0	0
Scopus	Durant S.E.; Hopkins W.A.; Hepp G.R.; Walters J.R.	Ecological, evolutionary, and conservation implications of incubation temperature-dependent phenotypes in birds	Incubation is a vital component of reproduction and parental care in birds. Maintaining temperatures within a narrow range is necessary for embryonic development and hatching of young, and exposure to both high and low temperatures can be lethal to embryos. Although it is widely recognized that temperature is important for hatching success, little is known about how variation in incubation temper…	2013	10.1111/brv.12015	1	0	Not on provisioning rates	0	0
WoS	Durant, JM; Crawford, RJM; Wolfaardt, AC; Agenbag, K; Visagie, J; Upfold, L; Stenseth, NC	Influence of feeding conditions on breeding of African penguins-importance of adequate local food supplies	Off the coast of South Africa, the 2 most important prey items for African penguins Spheniscus demersus are sardine Sardinops sagax and anchovy Engraulis encrasicolus, species heavily exploited by commercial fisheries. At Dassen Island, the proportion of burrows occupied for breeding by African penguins from 1995 to 2008 was affected positively by the interaction between the overall biomass of sa…	2010	10.3354/meps08857	1	0	Not on altricial birds	0	0
WoS	Eastwood, JR; Dupoué, A; Verhulst, S; Cockburn, A; Peters, A	Cool, dry nights and short heatwaves during growth result in longer telomeres in temperate songbird nestlings	Exposure to rising sublethal temperatures can affect development and somatic condition, and thereby Darwinian fitness. In the context of climate warming, these changes could have implications for population viability, but they can be subtle and consequently difficult to quantify. Using telomere length (TL) as a known biomarker of somatic condition in early life, we investigated the impact of pre-…	2023	10.1111/mec.17107	1	0	Not on provisioning rates	0	0
Scopus	Eby A.; Patterson A.; Sorenson G.; Lazarus T.; Whelan S.; Elliott K.H.; Gilchrist H.G.; Love O.P.	Lower nutritional state and foraging success in an Arctic seabird despite behaviorally flexible responses to environmental change	The degree to which individuals adjust foraging behavior in response to environmental variability can impact foraging success, leading to downstream impacts on fitness and population dynamics. We examined the foraging flexibility, average daily energy expenditure, and foraging success of an ice-associated Arctic seabird, the thick-billed murre (Uria lomvia) in response to broad-scale environmenta…	2023	10.1002/ece3.9923	1	0	Not on altricial birds	0	0
Scopus	Eby A.; Patterson A.; Whelan S.; Elliott K.H.; Gilchrist H.G.; Love O.P.	Influence of sea ice concentration, sex and chick age on foraging flexibility and success in an Arctic seabird	Declining sea ice and increased variability in sea ice dynamics are altering Arctic marine food webs. Changes in sea ice dynamics and prey availability are likely to impact pagophilic (ice-dependent and ice-associated) species, such as thick-billed murres (Uria lomvia), through changes in foraging behaviour and foraging success. At the same time, extrinsic factors, such as chick demand, and intri…	2024	10.1093/conphys/coae057	1	0	Not on altricial birds	0	0
Scopus	Edgar J.L.; Lowe J.C.; Paul E.S.; Nicol C.J.	Avian maternal response to chick distress	The extent to which an animal is affected by the pain or distress of a conspecific will depend on its capacity for empathy. Empathy most probably evolved to facilitate parental care, so the current study assessed whether birds responded to an aversive stimulus directed at their chicks. Domestic hens were exposed to two replicates of the following conditions in a counterbalanced order: control (C;…	2011	10.1098/rspb.2010.2701	1	0	Not on provisioning rates	0	0
Scopus	EFSA Panel on Animal Health and Welfare (AHAW)	Scientific Opinion Concerning the Welfare of Animals during Transport	The Scientific Opinion on the welfare of animals during transport reviewed the most recent scientific information concerning the main farm species. New scientific evidence and consequent conclusions and recommendations were arranged following the structure of Annex I of EC Regulation 1/2005. On fitness for transport, recommendations for cattle and poultry were focused on repeated humane handling …	2011	10.2903/j.efsa.2011.1966	1	0	Not on provisioning rates	0	0
Scopus	Efstathion C.A.; Burkett-Cadena N.D.; Kern W.H., Jr.	Prefledging mortality and the abundance of mosquitoes biting nestling barn owls (Tyto Alba) In Florida, USA	Mosquito-borne diseases can have disastrous effects on avian populations; therefore, most studies of bird and mosquito interactions have focused on the mortality and morbidity associated with the diseases. However, the effect of mosquitoes feeding on birds, independent of disease, has not been well studied. We studied Barn Owls (Tyto alba) nesting in artificial nest boxes in sugarcane (Saccharum …	2019	10.7589/2017-12-307	1	0	Not on provisioning rates	0	0
WoS	Einoder, LD; Page, B; Goldsworthy, SD	FEEDING STRATEGIES OF THE SHORT-TAILED SHEARWATER VARY BY YEAR AND SEA-SURFACE TEMPERATURE BUT DO NOT AFFECT BREEDING SUCCESS	To understand how animals cope with environmental variability it is necessary to identify the degree of flexibility in a species' diet and foraging mode and the consequences of this flexibility for reproduction. We examined rates of feeding and energy delivery to chicks by a long-lived pelagic seabird, the Short-tailed Shearwater (Puffinus tenuirostris). Individual adults alternated between forag…	2013	10.1525/cond.2013.120197	1	0	Not on altricial birds	0	0
Scopus	El Sayed M.A.M.; Abdelrahman M.A.M.; Darwish M.H.A.; Mohammed A.A.A.; Negm E.A.; Abdelsamea N.A.	Effect of dietary probiotic supplementation on blood parameters, behavior and health performance of broilers	The present study was designed to evaluate the effects of probiotic (Bacillus subtilis) addition on behaviour, some health indicators and intestinal histology of broiler chickens. 210 one day old Broiler chicken was supplied by diets with probiotics at concentrations of 0 (control), 0.25 (0.25X), and 0.5 (0.5X) g/kg. Also,4 days old, blood samples were collected for measuring liver and kidney fun…	2024		1	0	Not on provisioning rates	0	0
Scopus	Elliott K.H.; Gaston A.J.	Dive behaviour and daily energy expenditure in Thick-billed Murres Uria lomvia after leaving the breeding colony	In Thick-billed Murres Uria lomvia and other members of the tribe Alcini, chicks are reared at sea by their male parent after they leave their colony. It has been suggested that murre fathers increase time spent self-feeding and reduce time feeding their chick during the final week that the chick is at the colony because of the energy cost of provisioning for the chick post-departure (“energy con…	2014		1	0	Not on altricial birds	0	0
Scopus	Elliott K.H.; Jacobs S.R.; Ringrose J.; Gaston A.J.; Davoren G.K.	Is mass loss in Brünnich's guillemots Uria lomvia an adaptation for improved flight performance or improved dive performance?	Breeding Brünnich's guillemots Uria lomvia show stepwise mass loss at the time of hatch. This mass loss has usually been explained as an adaptation to reduce the cost of flight during the chick-rearing period because flight time increases during that period. It is possible, however, that mass loss also increases dive performance during the chick-rearing period because time spent diving also incre…	2008	10.1111/j.1600-048X.2008.04316.x	1	0	Not on altricial birds	0	0
Scopus	Elliott K.H.; Woo K.; Gaston A.J.; Benvenuti S.; Dall'Antonia L.; Davoren G.K.	Seabird foraging behaviour indicates prey type	To investigate how a generalist marine predator modifies its foraging behaviour by prey type, we attached time-depth-temperature recorders to chick-rearing thick-billed murres (n = 204) at Coats Island, Nunavut, Canada from 1999 to 2007. Predators varied their behavior along 3 major 'axes': foraging effort, prey depth and prey lifestyle (benthic/pelagic). Dive behaviours for different prey - fish…	2008	10.3354/meps07221	1	0	Not on altricial birds	0	0
WoS	Elliott, KH; Jacobs, SR; Ringrose, J; Gaston, AJ; Davoren, GK	Is mass loss in Brunnich's guillemots Uria lomvia an adaptation for improved flight performance or improved dive performance?	Breeding Brunnich's guillemots Uria lomvia show stepwise mass loss at the time of hatch. This mass loss has usually been explained as an adaptation to reduce the cost of flight during the chick-rearing period because flight time increases during that period. It is possible, however, that mass loss also increases dive performance during the chick-rearing period because time spent diving also incre…	2008	10.1111/j.1600-048X.2008.04316.x	1	0	Not on altricial birds	0	0
WoS	Emlen, ST; Wrege, PH	Division of labour in parental care behaviour of a sex-role-reversed shorebird, the wattled jacana	Jacanas represent the extreme in avian sex-role reversal. We studied the division of labour between the two sexes in parental care of the eggs and chicks in wattled jacanas, jacana jacana, in the Republic of Panama. Males were the sole incubators of the eggs (515 clutches). Males were also the sole caretakers of chicks for 97% of broods (N = 252). Caretaking activities included continuous close a…	2004	10.1016/j.anbehav.2003.08.034	1	0	Not on provisioning rates	0	0
WoS	Emmerson, L; Pike, R; Southwell, C	Reproductive consequences of environment-driven variation in Adelie penguin breeding phenology	Adelie penguins Pygoscelis adeliae exhibit phenological variability across their geographic range due to fixed and variable forcing factors acting differentially on populations. Shifts in breeding phenology can be indicative of environmental change when cues for breeding initiation are tightly linked with environmental conditions. Adelie penguins on opposite sides of Antarctica display contrastin…	2011	10.3354/meps09265	1	0	Not on altricial birds	0	0
Scopus	Eppley Z.A.	Charadriiform birds in Antarctica: Behavioral, morphological, and physiological adjustments conserving reproductive success	Birds colonizing different climates must alter some aspect of their breeding biology to maintain successful reproduction. Comparative analyses were used to elucidate the changes in parental behavior and in the rate of development of the young associated with successful breeding of charadriiform birds in Antarctica. The species studied, the kelp gull Larus dominicanus, the South Polar skua Cathara…	1996	10.1086/physzool.69.6.30164272	1	0	Not on altricial birds	0	0
Scopus	Evans R.; Hindell M.; Kato A.; Phillips L.R.; Ropert-Coudert Y.; Wotherspoon S.; Lea M.-A.	Habitat utilization of a mesopredator linked to lower sea-surface temperatures & prey abundance in a region of rapid warming	Central place foragers rely on areas within a small range of their breeding grounds for chick provisioning. Therefore there exists a tight coupling between their breeding success and local bio-physical conditions. The effects of fine-scale variability in environmental parameters and resource distribution on the foraging behaviour of marine predators is studied in a region of rapid environmental c…	2020	10.1016/j.dsr2.2019.104634	1	0	Not on altricial birds	0	0
Scopus	Ewunkem A.J., Agee K.	Spider Parental Care and Awe-Inspiring Egg Sac (Cocoon)	Spiders (Arachnida, Araneae) represent one of the largest groups of organisms on Earth with more than 45,000 recorded species found in nearly all terrestrial communities. In these communities, spiders are obligate predators and generalist consumers regulating the density of pests. Spiders have a stupefying array of prey hunting strategies ranging from ambushing to the use of complex silk nares. S…	2022	10.1155/2022/6763306	1	0	Not on birds	0	0
Scopus	Fagundes A.I.; Ramos J.A.; Ramos U.; Medeiros R.; Paiva V.H.	Breeding biology of a winter-breeding procellariiform in the North Atlantic, the Macaronesian shearwater Puffinus lherminieri baroli	The breeding success of burrow-nesting seabirds may be influenced by both nest site characteristics and oceanographic conditions influencing food availability at sea. In this study we describe the breeding biology of the winter-breeding Macaronesian shearwater (Puffinus lherminieri baroli), including nest site characteristics and interspecific competition. We also evaluate the possible effects of…	2016	10.1016/j.zool.2016.05.014	1	0	Not on altricial birds	0	0
Scopus	Farghly M.F.; Mahrose K.M.	The response of growing native turkeys to different feed colours and forms	A total number of 180 1-day old native turkey chicks were chosen in this study, for evaluating the impacts of using different attracting colours and forms of the offered feed on growth performance, carcass traits and some of health aspects, in a 3 × 2 factorial experimental design. The birds were allocated into three main groups according to feed colour (non-coloured, orange and green feeds), the…	2018	10.1111/jpn.12703	1	0	Not on provisioning rates	0	0
Scopus	Fenna L.; Boag D.A.	Adaptive significance of the caeca in Japanese quail and spruce grouse (Galliformes)	A study of the gross and microscopic anatomy of the caeca of Japanese quail (Coturnix coturnix) and spruce grouse (Canachites canadensis) revealed paired organs that, in combined length, were, respectively, about 35 and 76% of the length of the small intestine. Internally, the caeca showed a zonation that reflected differences in lumen size, length of villi and degree of development of internal f…	1974	10.1139/z74-203	1	0	Not on provisioning rates	0	0
Scopus	Fernández G.J.; Reboreda J.C.	Male parental care in Greater Rheas (Rhea americana) in Argentina	Greater Rheas (Rhea americana) are precocial birds that show uniparental male care. We evaluated the extent of nest attention by males and estimated its effect on viability and survival of eggs. We assessed whether male absences during incubation were constrained to avoid embryos reaching lethal temperatures or to minimize risk of egg predation. We estimated (1) effect of nest attention on viabil…	2003	10.1093/auk/120.2.418	1	0	Not on altricial birds	0	0
WoS	Field, JC; MacCall, AD; Bradley, RW; Sydeman, WJ	Estimating the impacts of fishing on dependent predators: a case study in the California Current	Juvenile rockfish (Sebastes spp.) are important prey to seabirds in the California Current System, particularly during the breeding season. Both seabird breeding success and the abundance of pelagic juvenile rockfish show high interannual variability. This covariation is largely a response to variable ocean conditions; however, fishing on adult rockfish may have had consequences for seabird produ…	2010	10.1890/09-0428.1	1	0	Not on provisioning rates	0	0
Scopus	Finney S.K.; Wanless S.; Harris M.P.	The effect of weather conditions on the feeding behaviour of a diving bird, the Common Guillemot Uria aalge	A detailed investigation of the effects of weather conditions on the feeding behaviour of a pursuit diving seabird, the Common Guillemot Uria aalge, was carried out during the chick-rearing period at a colony in southeast Scotland in 1997. There was no evidence that the rate at which adults brought back fish for their chicks was related to weather conditions but the type of prey delivered was aff…	1999	10.2307/3677239	1	0	Not on altricial birds	0	0
WoS	Fitzgerald, M; Lynch, SA; Jessopp, M	Breeding stage impacts on chronic stress and physiological condition in northern gannets (Morus bassanus)	Physiological condition can affect survival and reproductive success in seabirds. However, seabirds rarely show outward signs of poor physiological condition, making it difficult to identify and address issues before they result in population level impacts. We investigate physiological condition of breeding northern gannets (Morus bassanus) between years and nesting stages. Blood smears were used…	2022	10.1016/j.cbpa.2022.111305	1	0	Not on altricial birds	0	0
WoS	Fitzsimmons, MG; Rector, ME; Mckay, DW; Storey, AE	High growth and low corticosterone in food-supplemented Atlantic puffin Fratercula arctica chicks under poor foraging conditions	Prey availability around seabird breeding colonies is often unpredictable, with prey fluctuating in both abundance and distribution. This study examined the effects of natural and experimentally altered food intake on growth and physiological condition in Atlantic puffin Fratercula arctica chicks during 3 breeding seasons. Previous studies have shown that food-supplemented chicks generally do not…	2017	10.3354/meps11999	1	0	Not on altricial birds	0	0
WoS	Fondevila, G; Archs, JL; Cámara, L; de Juan, AF; Mateos, GG	The length of the feed restriction period affects eating behavior, growth performance, and the development of the proximal part of the gastrointestinal tract of young broilers	We studied the effects of restricting the access to feed on the anticipatory eating behavior, growth performance, and the development of the proximal part of the gastrointestinal tract (GIT) in broilers. The experiment consisted in physical restriction of the access of broilers to feed for 0, 4, 6, or 8 h per day from 7 to 19 D of age. At 10, 13, 16, and 19 D of age, immediately before the start …	2020	10.1016/j.psj.2019.10.011	1	0	Not on provisioning rates	0	0
Scopus	Forrester T.R.; Londoño G.A.	Breeding biology and egg temperatures of Black-faced Brush-finches (Atlapetes melanolaemus), Neotropical montane songbirds	Black-faced Brush-finches (Atlapetes melanolaemus) are a common species restricted to the Andes of southern Peru and western Bolivia. We provide the first description of the breeding biology of this Neotropical montane passerine, including an analysis of incubation behavior and egg temperatures. We found 47 nests during seven breeding seasons (2007–2013) near Manu National Park, Peru. Nesting occ…	2016	10.1111/jofo.12155	1	0	Not on provisioning rates	0	0
Scopus	Fourcade Y.; Besnard A.G.; Beslot E.; Hennique S.; Mourgaud G.; Berdin G.; Secondi J.	Habitat selection in a dynamic seasonal environment: Vegetation composition drives the choice of the breeding habitat for the community of passerines in floodplain grasslands	The conservation of grasslands is a concern worldwide as they are threatened by climate change and the expansion of intensive agricultural practices. The management of these areas must take into account the decisional process of habitat selection by individual organisms to identify potential ecological traps or underused habitats. Organisms that live in heterogeneous environments must select thei…	2018	10.1016/j.biocon.2018.11.007	1	0	Not on provisioning rates	0	0
WoS	Frankish, CK; Manica, A; Phillips, RA	Effects of age on foraging behavior in two closely related albatross species	Background Foraging performance is widely hypothesized to play a key role in shaping age-specific demographic rates in wild populations, yet the underlying behavioral changes are poorly understood. Seabirds are among the longest-lived vertebrates, and demonstrate extensive age-related variation in survival, breeding frequency and success. The breeding season is a particularly critical phase durin…	2020	10.1186/s40462-020-0194-0	1	0	Not on altricial birds	0	0
Scopus	Freas C.A.; Bingman K.; Ladage L.D.; Pravosudov V.V.	Untangling Elevation-related differences in the hippocampus in food-caching mountain chickadees: The effect of a uniform captive environment	Variation in environmental conditions associated with differential selection on spatial memory has been hypothesized to result in evolutionary changes in the morphology of the hippocampus, a brain region involved in spatial memory. At the same time, it is well known that the morphology of the hippocampus might also be directly affected by environmental conditions. Understanding the role of enviro…	2013	10.1159/000355503	1	0	Not on provisioning rates	0	0
Scopus	Frey M.	Breeding biology of linnets Carduelis cannabina under subalpine conditions [Brutbiologie des Hanflings Carduelis cannabina unter den Einflussen des Gebirgsklimas]	Deals with breeding biology at the upper limit of the linnet's range in the Alps, on Riederalp (1950-2200 m asl), where snowfalls and freezing temperatures may occur during the breeding period. From mid-April, with 12% of the surface free of snow-cover, linnets start returning to the breeding area. Egg-laying begins independently of snow-cover around May 20th, 3-4 wk later than in the lowlands. N…	1989		1	0	Not on provisioning rates	0	0
Scopus	Fristrom G.A., Weihrauch J.L.	Comprehensive evaluation of fatty acids in foods. IX. Fowl.	An extensive survey of the post-1960 literature on the lipids of fowl has been completed. This review shows that the total lipid content of chicken tissues increases with age. The fatty acid composition of both chicken and turkey tissues reflects the fatty acid composition of the dietary fat. The fatty acid composition data for dark meat, light meat, or skin of all classes of chicken --broiler-fr…	1976		1	0	Not on provisioning rates	0	0
WoS	Frith, R; Krug, D; Ronconi, RA; Wong, SNP; Mallory, ML; Tranquilla, LAM	Diet of Leach's Storm-petrels (Hydrobates leucorhous) among Three Colonies in Atlantic Canada	Hydrobates leucorhous (Leach's Storm-petrel) is widely distributed throughout the Northern Hemisphere, but colonies in Atlantic Canada are declining. We assessed the diet of Leach's Storm-petrels from colonies at Country and Bon Portage islands, NS, Canada, and Kent Island, NB, Canada, during the chick-rearing period in 2018 and 2019. Prey composition varied between years and between colonies. In…	2020	10.1656/045.027.0402	1	0	Not on altricial birds	0	0
WoS	Fritz, ML; Walker, ED; Miller, JR; Severson, DW; Dworkin, I	Divergent host preferences of above- and below-ground Culex pipiens mosquitoes and their hybrid offspring	Culex pipiens form pipiens and Cx.pipiens form molestus (Diptera: Culicidae) belong to a cosmopolitan taxonomic group known as the Pipiens Assemblage. Hybridization between these forms is thought to contribute to human transmission of West Nile virus (WNV) in North America. Complementary choice and no-choice landing assays were developed to examine host acceptance by North American Cx.pipiens in …	2015	10.1111/mve.12096	1	0	Not on birds	0	0
Scopus	Fromant A.; Delord K.; Bost C.-A.; Eizenberg Y.H.; Botha J.A.; Cherel Y.; Bustamante P.; Gardner B.R.; Brault-Favrou M.; Lec'hvien A.; Arnould J.P.Y.	Impact of extreme environmental conditions: Foraging behaviour and trophic ecology responses of a diving seabird, the common diving petrel	The reproductive success of birds is strongly driven by environmental conditions at different time scales. Thus, during periods of low food availability, breeding success is constrained by the ability of adults to adapt their foraging effort and feeding behaviour to maintain regular incubation shifts and chick provisioning. However, while large seabirds can buffer disruptions in prey availability…	2021	10.1016/j.pocean.2021.102676	1	0	Not on altricial birds	0	0
Scopus	Fyodorova M.V.; Savage H.M.; Lopatina J.V.; Bulgakova T.A.; Ivanitsky A.V.; Platonova O.V.; Platonov A.E.	Evaluation of potential West Nile virus vectors in Volgograd Region, Russia, 2003 (Diptera: Culicidae): Species composition, bloodmeal host utilization, and virus infection rates of mosquitoes	Potential West Nile virus (family Flaviviridae, genus Flavivirus, WNV) vectors were assessed during 2003 at indoor and outdoor collection sites in urban Volgograd, Russia, and in three nearby towns and surrounding rural areas. In total, 9,182 female mosquitoes comprising 13 species in six genera were collected. Relative abundance and bloodmeal host utilization differed temporarily and spatially. …	2006	10.1603/0022-2585(2006)43[552:EOPWNV]2.0.CO;2	1	0	Not on birds	0	0
WoS	Gaglio, D; Sherley, RB; Ryan, PG; Cook, TR	A non-invasive approach to estimate the energetic requirements of an increasing seabird population in a perturbed marine ecosystem	There is a growing desire to integrate the food requirements of predators living in marine ecosystems impacted by humans into sustainable fisheries management. We used non-invasive video-recording, photography and focal observations to build time-energy budget models and to directly estimate the fish mass delivered to chicks by adult greater crested terns Thalasseus bergii breeding in the Benguel…	2018	10.1038/s41598-018-26647-3	1	0	Not on altricial birds	0	0
Scopus	Garrett D.R.; Pelletier F.; Garant D.; Bélisle M.	Interacting effects of cold snaps, rain, and agriculture on the fledging success of a declining aerial insectivore	Climate change predicts the increased frequency, duration, and intensity of inclement weather periods such as unseasonably low temperatures (i.e., cold snaps) and prolonged precipitation. Many migratory species have advanced the phenology of important life history stages and, as a result, are likely to be exposed to these periods of inclement spring weather more often, therefore risking reduced f…	2022	10.1002/eap.2645	1	0	Not on provisioning rates	0	0
Scopus	Garriga C.; Hunter R.R.; Amat C.; Planas J.M.; Mitchell M.A.; Moretó M.	Heat stress increases apical glucose transport in the chicken jejunum	In chickens, elevated environmental temperature reduces food intake. We have previously reported that, during heat stress, the intestinal mucosa has an increased capacity to take up sugars. To investigate whether the effects of warm environment on sugar uptake are an intestinal adaptation to lower energy intake or a response attributable to heat stress, we examined the glucose transport kinetics …	2006	10.1152/ajpregu.00393.2005	1	0	Not on provisioning rates	0	0
WoS	Garthe, S; Gremillet, D; Furness, RW	At-sea-activity and foraging efficiency in chick-rearing northern gannets Sula bassana: a case study in Shetland	Chick-rearing northern gannets Sula bassana from Hermaness, Shetland (UK), were equipped with both stomach temperature loggers and external temperature loggers (attached to the leg). Detrimental device effects on the birds could not be detected. Three complete data sets covering several foraging trips by 3 birds showed that the logger-equipped birds spent 39 to 49% of their time in the colony, 22…	1999	10.3354/meps185093	1	0	Not on altricial birds	0	0
WoS	Gaston, AT; Gilchrist, HG; Mallory, ML; Smith, PA	Changes in seasonal events, peak food availability, and consequent breeding adjustment in a marine bird: A case of progressive mismatching	The breeding schedules of birds may not change at a rate sufficient to keep up with the current pace of climate change, causing reduced reproductive success. This disruption of synchrony is called the mismatch hypothesis. We analyzed data on the breeding of Thick-billed Murres (Uric lomvia) at a colony in northern Hudson Bay, Canada, to examine the relative importance of matched and mismatched ti…	2009	10.1525/cond.2009.080077	1	0	Not on altricial birds	0	0
Scopus	Gates R.S., Enneking S.A., Xiong Y., Hester P.Y., Makagon M.M., Cheng H.W.	Design and performance of cooled perches for alternative egg laying production systems	Heat stress in both mechanically and naturally ventilated egg production facilities is a problem for the egg industry. Various means of providing supplemental cooling to hens in facilities are available, including tunnel ventilation to increase convective losses and evaporative cooling from either pads or from misting (lower pressure) or fogging (higher pressure) systems. Evaporative cooling effi…	2014		1	0	Not on provisioning rates	0	0
WoS	Gatt, MC; Lago, P; Austad, M; Bonnet-Lebrun, AS; Metzger, BJ	Pre-laying movements of Yelkouan Shearwaters (Puffinus yelkouan) in the Central Mediterranean	The pre-laying exodus (PLE) is considered a crucial period in the breeding biology of Procellariiformes as it determines the success of egg production within a season and, therefore, a population's reproductive output. However, it has scarcely been studied compared to other stages of the annual cycle. Here we present the first pre-laying tracks of the vulnerable Yelkouan Shearwater (Puffinus yelk…	2019	10.1007/s10336-019-01646-x	1	0	Not on altricial birds	0	0
WoS	Gauthier-Clerc, M; Le Maho, Y; Clerquin, Y; Bost, CA; Handrich, Y	Seabird reproduction in an unpredictable environment: how King penguins provide their young chicks with food	Pelagic seabirds depend on resources far out at sea and for which the availability can vary greatly. King penguins rely essentially on myctophid fish, which in summer are mostly available 400 to 500 km south of the Crozet Archipelago at the Antarctic Polar Front. Incubating male King penguins anticipate a possible delay in the return of the female by storing food in their stomach for several week…	2002	10.3354/meps237291	1	0	Not on altricial birds	0	0
WoS	Gee, S; Warzybok, P; Johns, ME; Jahncke, J; Shaffer, SA	Intra- and interannual variation in the foraging behavior of common Murres (Uria aalge ) in the Central California current	Seabirds modify their behavior during the breeding season as they transition from incubation (self-feeding) to chick-rearing (self-feeding + chick provisioning) periods, which affects parental foraging patterns and distribution. However, it is less clear how much flexibility parents have to modulate their behavior when environmental conditions are unusually poor. Using GPS loggers and time depth …	2024	10.1016/j.jembe.2024.152011	1	0	Not on altricial birds	0	0
WoS	Gehlbach, FR; Roberts, JC	Experimental feeding of suburban Eastern Screech-Owls Otus asio has few effects on reproduction apart from non-experimental factors	Experimental feeding regimes in the field with laboratory mice tested the null hypothesis that food does not influence the reproduction of Eastern Screech-Owls. Dead mice were put in nest boxes. Only yearling females chose provisioned over unprovisioned boxes for nesting, but all owls took more mice from fed boxes in which they nested and increased consumption with the approach of egg laying. Exp…	1997	10.2307/3677092	1	0	Not on provisioning rates	0	0
WoS	Gehrt, JM; Sullins, DS; Verheijen, BHF; Haukos, DA	Lesser Prairie-chicken incubation behavior and nest success most influenced by nest vegetation structure	Incubation breaks are necessary for any nesting bird but can increase the mortal-ity risk of the nest or attending parent. How intrinsic and extrinsic variables affect nest attentiveness-the proportion of time a female is on nest during incubation- and subsequent survival of the nest remains unclear for uniparental species. We related female nest attentiveness to nest survival and tested the effe…	2023	10.1002/ece3.10509	1	0	Not on provisioning rates	0	0
WoS	Geister, TL; Lorenz, MW; Hoffmann, KH; Fischer, K	Energetics of embryonic development: effects of temperature on egg and hatchling composition in a butterfly	Phenotypic plasticity may allow an organism to adjust its phenotype to environmental needs. However, little is known about environmental effects on offspring biochemical composition and turnover rates, including energy budgets and developmental costs. Using the tropical butterfly Bicyclus anynana and employing a full-factorial design with two oviposition and two developmental temperatures, we exp…	2009	10.1007/s00360-008-0293-5	1	0	Not on birds	0	0
WoS	Gihaz, S; Bash, Y; Rush, I; Shahar, A; Pazy, Y; Fishman, A	Bridges to Stability: Engineering Disulfide Bonds Towards Enhanced Lipase Biodiesel Synthesis	Computational design of disulfide bonds was performed for lipase from Geobacillus stearothermophilus T6 (LipT6) for enhanced methanol stability and improved biodiesel production. Thirteen double mutants comprising new cysteine pairs were screened and evaluated for their stability in 70 % methanol. Superior stability was found with variant E251C/G332C (M13) having a 5.5-fold higher hydrolysis acti…	2020	10.1002/cctc.201901369	1	0	Not on birds	0	0
Scopus	Gilmour M.E.; Felis J.; Hester M.; Young L.; Adams J.	Laysan albatross exhibit complex behavioral plasticity in the subtropical and subarctic North Pacific Ocean	Animals that regularly traverse habitat extremes between the subtropics and subarctic are expected to exhibit foraging behaviors that respond to changes in dynamic ocean habitats, and these behaviors may facilitate adaptations to novel and changing climates. During the chick-provisioning stage, Laysan albatross Phoebastria immutabilis parents regularly undertake short- and long-distance foraging …	2022	10.3354/meps14148	1	0	Not on altricial birds	0	0
WoS	Gjerdrum, C; Yanega, GM; Bertram, DF	Bill harnesses on nestling Tufted Puffins influence adult provisioning behavior	For burrow-nesting seabirds, investigators have examined nestling diet by attaching harnesses to the bills of nestlings; to intercept food delivered by the parent. To determine whether this method provides an unbiased estimate of nestling diet, we evaluated its effect on the provisioning behavior of Tufted Puffins (Fratercula cirrhata) nesting on Triangle Island, British Columbia. Adults deliveri…	2006	10.1111/j.1557-9263.2006.00061.x	1	0	Not on altricial birds	0	0
WoS	Go, J; Deutscher, AT; Spiers, ZB; Dahle, K; Kirkland, PD; Jenkins, C	Mass mortalities of unknown aetiology in Pacific oysters Crassostrea gigas in Port Stephens, New South Wales, Australia	From January to June 2013 and November to January 2014, mass mortalities were reported in Pacific oysters Crassostrea gigas cultivated in Port Stephens estuary, New South Wales, Australia. In some cases, 100% mortality was reported in both triploid and diploid C. gigas, although native species of oyster cultivated in the same areas remained unaffected. Histological examination of oysters sampled …	2017	10.3354/dao03146	1	0	Not on birds	0	0
Scopus	Golubeva T.B.	A delay in the development of hearing and a shift in the leading afferentation in the early behavioral ontogeny of birds; [Zaderzhka v razvitii slukha i smena vedushchikh afferentatsiǐ v rannem ontogeneze povedeniia ptits.]	Development of auditory sensitivity was studied by recording microphonic component of cochlear potentials during the period of opening the eyes in 6 species of birds with different types of ontogeny (Anas plathyrynchos, Larus canus and L. argentatus, Sterna paradisaea, Coloeus monedula and Corvus frugeleus). The onset of opening the eyes is accompanied by a delay in development of auditory sensit…	1994		1	0	Not on provisioning rates	0	0
Scopus	Gomez-Mestre I., Touchon J.C., Warkentin K.M.	Amphibian embryo and parental defenses and a larval predator reduce egg mortality from water mold	Water molds attack aquatic eggs worldwide and have been associated with major mortality events in some cases, but typically only in association with additional stressors. We combined field observations and laboratory experiments to study egg stage defenses against pathogenic water mold in three temperate amphibians. Spotted salamanders (Ambystoma maculatum) wrap their eggs in a protective jelly l…	2006	10.1890/0012-9658(2006)87[2570:AEAPDA]2.0.CO;2	1	0	Not on birds	0	0
WoS	González-Medina, E; Castillo-Guerrero, JA; Santiago-Quesada, F; Villegas, A; Masero, JA; Sánchez-Guzmán, JM; Fernández, G	Variation in parental rearing expenditure triggers short-term physiological effects on offspring in a long-lived seabird	Parental care in long-lived bird species involves a trade-off between the benefits of increasing the effort expended on current offspring and the costs that this represents for future reproductive output. Under regimes of high environmental variability, long-lived seabirds can adjust their breeding effort to buffer the negative effects of this variability on their offspring. However, the potentia…	2016	10.1111/ibi.12346	1	0	Not on provisioning rates	0	0
WoS	Goodburn, SF	Territory quality or bird quality? Factors determining breeding success in the Magpie Pica pica	The effects of male, female and territory quality on eight measures of breeding performance in the Magpie Pica pica were examined using repeatability. Comparisons were made for (i) the same male or female on the same territory (ii) the same male or female on different territories during their lifetime and (iii) the same territory occupied by a different male or female. Female quality explained ov…	1991	10.1111/j.1474-919X.1991.tb04815.x	1	0	Not on provisioning rates	0	0
WoS	Gorman, KB; Ruck, KE; Williams, TD; Fraser, WR	Advancing the Sea Ice Hypothesis: Trophic Interactions Among Breeding Pygoscelis Penguins With Divergent Population Trends Throughout the Western Antarctic Peninsula	We evaluated annual and regional variation in the dietary niche of Pygoscelis penguins including the sea ice-obligate Adelie penguin (Pygoscelis adeliae), and sea ice-intolerant chinstrap (Pygoscelis antarcticus) and gentoo (Pygoscelis papua) penguins, three species that nest throughout the western Antarctic Peninsula (AP) to test the sea ice trophic interaction hypothesis, which posits that peng…	2021	10.3389/fmars.2021.526092	1	0	Not on altricial birds	0	0
Scopus	Gorosito C.A.; Tuero D.T.; Cueto V.R.	Fruit abundance may fine-tune timing of reproduction of the Chilean Elaenia (Elaenia chilensis), a long-distance migratory bird in South America	Timing of reproduction has a great impact on the breeding success of birds because a mismatch with the moment when environmental conditions are warm or when food is most plentiful can reduce nestling survival and increase the energetic cost of parental care. Consequently, birds synchronize gonadal maturation with the most favourable environmental conditions, using photoperiod changes throughout t…	2024	10.1111/ibi.13196	1	0	Not on provisioning rates	0	0
Scopus	Göth A.; Eising C.M.; Herberstein M.E.; Groothuis T.G.G.	Consistent variation in yolk androgens in the Australian Brush-turkey, a species without sibling competition or parental care	Maternal hormones are an excellent pathway for the mother to influence offspring development, and birds provide exceptional opportunities to study these hormone-mediated maternal effects. Two dominant hypotheses about the function of yolk androgens in avian eggs concern maternal manipulation of sibling competition and post hatching paternal care. In megapodes, however, neither sibling competition…	2008	10.1016/j.ygcen.2007.11.004	1	0	Not on provisioning rates	0	0
Scopus	Gous R.M.	The rewards of using a modelling approach in directing poultry research	Abstract: The purpose of this paper was to demonstrate the advantages of using a good theory as the basis for designing and conducting research, using personal experience of developing a simulation model to predict food intake in laying hens and broiler breeders. To develop such a model, research projects were designed to measure, among others, the effect of lighting programmes on age at sexual m…	2016	10.1080/00071668.2015.1119244	1	0	Not on provisioning rates	0	0
WoS	Graham, JL; Mady, RP; Greives, TJ	Experimental immune activation using a mild antigen decreases reproductive success in free-living female Dark-eyed Juncos (Junco hyemalis)	Seasonal animals time breeding so that offspring rearing coincides with favorable conditions. Offspring rearing is energetically demanding; therefore, additional energetic challenges during this life-history stage may allocate energy away from offspring care, decreasing reproductive success. Activation of the immune system may be one such energetic challenge, and may have a disproportionately hig…	2017	10.1139/cjz-2016-0131	1	0	Not on provisioning rates	0	0
WoS	Granroth-Wilding, HMV; Burthe, SJ; Lewis, S; Reed, TE; Herborn, KA; Newell, MA; Takahashi, EA; Daunt, F; Cunningham, EJA	Parasitism in early life: environmental conditions shape within-brood variation in responses to infection	Parasites play key ecological and evolutionary roles through the costs they impose on their host. In wild populations, the effect of parasitism is likely to vary considerably with environmental conditions, which may affect the availability of resources to hosts for defense. However, the interaction between parasitism and prevailing conditions is rarely quantified. In addition to environmental var…	2014	10.1002/ece3.1192	1	0	Not on provisioning rates	0	0
WoS	Grans, A; Altimiras, J	Ontogeny of vocalizations and movements in response to cooling in chickens fetuses	Bird incubation demands a balance between parental needs for foraging with fetal needs for heat provision and protection so that any means of communication between the fetus and the parents would have an adaptive value. The aim of the study was to investigate whether putative avenues of feto-maternal communication would correlate to physiological changes caused by environmental alterations. Oxyge…	2007	10.1016/j.physbeh.2007.03.002	1	0	Not on provisioning rates	0	0
Scopus	Green J.A.; Butler P.J.; Woakes A.J.; Boyd I.L.	Energy requirements of female Macaroni Penguins breeding at South Georgia	1. Breeding female Macaroni Penguins (Eudyptes chrysolophus) were implanted with heart rate, temperature and depth data loggers in order to estimate their rate of energy expenditure from heart rate. 2. The estimated average daily metabolic rates (ADMR) of birds during the brood and crèche phases of the breeding season were 8.17 ± 0.44 W kg-1 and 8.24 ± 0.41 W kg-1, respectively. There was no sign…	2002	10.1046/j.1365-2435.2002.00670.x	1	0	Not on altricial birds	0	0
Scopus	Greene E.S.; Cauble R.; Kadhim H.; de Almeida Mallmann B.; Gu I.; Lee S.-O.; Orlowski S.; Dridi S.	Protective effects of the phytogenic feed additive “comfort” on growth performance via modulation of hypothalamic feeding- and drinking-related neuropeptides in cyclic heat-stressed broilers	Identification of alternatives to antibiotics in livestock and poultry is necessary. Fueled by consumer preferences, phytogenic feed additives are increasingly used in the food system; however, their mode of action is not well defined. Here, we used broiler chickens, in which appetite and feeding behavior regulation are controlled by complex mechanisms, to determine the effect of the phytogenic f…	2021	10.1016/j.domaniend.2020.106487	1	0	Not on provisioning rates	0	0
WoS	Greenwell, CN; Tweedley, JR; Moore, GI; Lenanton, RCJ; Dunlop, JN; Loneragan, NR	Feeding ecology of a threatened coastal seabird across an inner shelf seascape	Feeding studies provide important information about animals and the environments in which they live. Yet little is known about the diet of the Australian Fairy Tern Sternula nereis nereis, despite the species being listed as threatened (Vulnerable) and in need of research. This study investigated the dietary composition of this billloading seabird, at three colony sites of an inner shelf seascape…	2021	10.1016/j.ecss.2021.107627	1	0	Not on provisioning rates	0	0
Scopus	Grémillet D.; Collet J.; Weimerskirch H.; Courbin N.; Ryan P.G.; Pichegru L.	Radar detectors carried by Cape gannets reveal surprisingly few fishing vessel encounters	Fisheries compete with seabirds for vanishing marine resources, but also produce fishery waste consumed by seabirds. Marine birds may therefore avoid or seek fishing vessels, and have evolved complex, plastic behavioural responses to vessel presence. Understanding these responses is essential to the conservation of a globally declining seabird community. We studied Cape gannets (Morus capensis), …	2019	10.1371/journal.pone.0210328	1	0	Not on provisioning rates	0	0
Scopus	Grémillet D.; Fort J.; Amélineau F.; Zakharova E.; Le Bot T.; Sala E.; Gavrilo M.	Arctic warming: Nonlinear impacts of sea-ice and glacier melt on seabird foraging	Arctic climate change has profound impacts on the cryosphere, notably via shrinking sea-ice cover and retreating glaciers, and it is essential to evaluate and forecast the ecological consequences of such changes. We studied zooplankton-feeding little auks (Alle alle), a key sentinel species of the Arctic, at their northernmost breeding site in Franz-Josef Land (80°N), Russian Arctic. We tested th…	2015	10.1111/gcb.12811	1	0	Not on altricial birds	0	0
WoS	Griebel, IA; Dawson, RD	Predictors of nestling survival during harsh weather events in an aerial insectivore, the Tree Swallow (Tachycineta bicolor)	Extreme weather events influence the population dynamics of wild animals. For organisms whose food source is affected by environmental conditions, such as aerial insectivorous birds, periods of inclement weather can have devastating effects. Here, we examine predictors of survival of individual nestlings and whole broods in Tree Swallows (Tachycineta bicolor (Vieillot, 1808)) during an extreme, 2…	2019	10.1139/cjz-2018-0070	1	0	Not on provisioning rates	0	0
WoS	Grissot, A; Araya-Salas, M; Jakubas, D; Kidawa, D; Boehnke, R; Blachowiak-Samolyk, K; Wojczulanis-Jakubas, K	Parental Coordination of Chick Provisioning in a Planktivorous Arctic Seabird Under Divergent Conditions on Foraging Grounds	An increasing number of studies report coordinated chick provisioning by avian parents. Although the pattern of parental coordination varies across species, broad occurrence of this coordination suggests that it has an adaptive value: it may increase individual fitness via higher offspring survival, faster offspring growth rate and/or higher body reserves of the parents. However, to what extent t…	2019	10.3389/fevo.2019.00349	1	0	Not on altricial birds	0	0
WoS	Grunst, AS; Grunst, ML; Grémillet, D; Chastel, O; Cruz-Flores, M; Gentès, S; Grissot, A; Jakubas, D; Kato, A; Parteneau, C; Wojczulanis-Jakubas, K; Fort, J	Environment-dependent relationships between corticosterone and energy expenditure during reproduction: Insights from seabirds in the context of climate change	Alternative hypotheses have been proposed regarding how the hormone corticosterone (CORT) mediates energy expenditure during reproduction. Elevated baseline CORT (CORTb) could support daily energy expenditure (DEE), promoting reproductive effort or downregulate costly behaviours in low quality individuals facing allostatic overload. We investigated relationships between CORTb, time activity budge…	2024	10.1111/1365-2435.14630	1	0	Not on altricial birds	0	0
WoS	Guigueno, MF; Head, JA; Letcher, RJ; Karouna-Renier, N; Peters, L; Hanas, AM; Fernie, K	Early life exposure to triphenyl phosphate: Effects on thyroid function, growth, and resting metabolic rate of Japanese quail (Coturnix japonica) chicks	Triphenyl phosphate (TPHP; CAS # 115-86-6), a commonly used plasticizer and flame retardant, has been reported in wild birds and identified as a potential high-risk chemical. We exposed Japanese quail (Coturnix japonica) by in ovo injection, and once hatched, orally each day for 5 days to safflower oil (controls) or TPHP dissolved in vehicle at low (5 ng TPHP/g), mid (50 ng TPHP/g), or high (100 …	2019	10.1016/j.envpol.2019.05.110	1	0	Not on provisioning rates	0	0
Scopus	Guilford T.C.; Meade J.; Freeman R.; Biro D.; Evans T.; Bonadonna F.; Boyle D.; Roberts S.; Perrins C.M.	GPS tracking of the foraging movements of Manx Shearwaters Puffinus puffinus breeding on Skomer Island, Wales	We report the first successful use of miniature Global Positioning System loggers to track the ocean-going behaviour of a c. 400 g seabird, the Manx Shearwater Puffinus puffinus. Breeding birds were tracked over three field seasons during the incubation and chick-rearing periods on their foraging excursions from the large colony on Skomer Island, Pembrokeshire, UK. Foraging effort was concentrate…	2008	10.1111/j.1474-919X.2008.00805.x	1	0	Not on altricial birds	0	0
WoS	Gulka, J; Jenkins, E; Maynard, LD; Montevecchi, WA; Regular, PM; Davoren, GK	Inter-colony foraging dynamics and breeding success relate to prey availability in a pursuit-diving seabird	Spatial patterns of breeding seabirds are influenced by the distribution of resources in relation to the colony and the density of conspecifics from the same or adjacent colonies. We conducted an inter-colony comparison of foraging space use and behavior, diet, and reproductive success of common murres Uria aalge breeding at a large offshore and a small inshore colony on the northeastern coast of…	2020	10.3354/meps13463	1	0	Not on altricial birds	0	0
Scopus	Gwinner H.; Capilla-Lasheras P.; Cooper C.; Helm B.	‘Green incubation’: Avian offspring benefit from aromatic nest herbs through improved parental incubation behaviour	Development of avian embryos requires thermal energy, usually from parents. Parents may, however, trade off catering for embryonic requirements against their own need to forage through intermittent incubation. This dynamically adjusted behaviour can be affected by properties of the nest. Here, we experimentally showa novel mechanism by which parents, through incorporation of aromatic herbs into n…	2018	10.1098/rspb.2018.0376	1	0	Not on provisioning rates	0	0
WoS	Hajinezhad, MR; Hasanein, P; Mokhtarpour, A	Nociceptin/Orphanin FQ (N/OFQ) Receptors are Involved in Adrenaline-Induced Feeding Behavior in Broiler Cockerels	Nociceptin/orphanin FQ (N/OFQ) is an endogenous ligand of a G protein-coupled receptornamed NOP. This neuropeptide has been identified as an orexigenic stimulus in the brain of birds and mammals. The purpose of the present study was to clarify whether blockade or stimulation of nociceptin receptors affects adrenaline-induced feeding behaviour in broilers. In Experiment 1, birds received intracere…	2018	10.1007/s10989-017-9623-3	1	0	Not on provisioning rates	0	0
WoS	Hall, JM; Miracle, J; Scruggs, CD; Warner, DA	Natural nest substrates influence squamate embryo physiology but have little effect on hatchling phenotypes	Vertebrate embryos require access to water; however, many species nest in terrestrial habitats that vary considerably in moisture content. Oviparous, non-avian reptiles have served as models to understand how environmental factors, like moisture availability, influence development because eggs are often exposed to prevailing environments in the absence of parental care. Though much research demon…	2022	10.1111/1749-4877.12553	1	0	Not on birds	0	0
WoS	Hanas, AK; Guigueno, MF; Fernie, KJ; Letcher, RJ; Chamberland, FSM; Head, JA	Assessment of the effects of early life exposure to triphenyl phosphate on fear, boldness, aggression, and activity in Japanese quail (Coturnix japonica) chicks	Triphenyl phosphate (TPHP) is an organophosphate ester (OPE) used as a flame retardant (FR) and plasticizer. TPHP has previously been shown to disrupt behaviour in fish and mammals, but to our knowledge, this is the first study on the behavioural effects of TPHP in birds. Early life stage Japanese quail (Coturnix japonica) were exposed to nominal doses of 0 ng/g (vehicle-control), 5 ng/g (low dos…	2020	10.1016/j.envpol.2019.113695	1	0	Not on provisioning rates	0	0
Scopus	Handley J.; Rouyer M.-M.; Pearmain E.J.; Warwick-Evans V.; Teschke K.; Hinke J.T.; Lynch H.; Emmerson L.; Southwell C.; Griffith G.; Cárdenas C.A.; Franco A.M.A.; Trathan P.; Dias M.P.	Marine Important Bird and Biodiversity Areas for Penguins in Antarctica, Targets for Conservation Action	Global targets for area-based conservation and management must move beyond threshold-based targets alone and must account for the quality of such areas. In the Southern Ocean around Antarctica, a region where key biodiversity faces unprecedented risks from climate change and where there is a growing demand to extract resources, a number of marine areas have been afforded enhanced conservation or …	2021	10.3389/fmars.2020.602972	1	0	Not on altricial birds	0	0
WoS	Hanna, H; Richmond, A; Lavery, U; O'Connell, NE	Health, welfare and lifetime performance implications of alternative hatching and early life management systems for broiler chickens	Broiler chicks are typically hatched in a hatchery, exposing them to handling and transportation before being placed on the farm where (dry) feed and water is offered. This study compared different early life systems, including: (1) typical practice (control), (2) typical practice with wet feed offered upon placement, (3) access to water at the hatchery, (4) access to feed and water at the hatche…	2024	10.1371/journal.pone.0303351	1	0	Not on provisioning rates	0	0
WoS	Harding, AMA; Egevang, C; Walkusz, W; Merkel, F; Blanc, S; Grémillet, D	Estimating prey capture rates of a planktivorous seabird, the little auk (Alle alle), using diet, diving behaviour, and energy consumption	Interpreting the impact of environmental change on food webs requires a clear understanding of predator-prey interactions. Such knowledge is often lacking in the marine environment where the foraging behaviour and prey requirements of some of the major top-predators remains mysterious. For example, very little is known about the underwater foraging behaviour of the little auk, the most numerous s…	2009	10.1007/s00300-009-0581-x	1	0	Not on provisioning rates	0	0
Pubmed	Hargitai R, Matus Z, Hegyi G, Michl G, Tóth G, Török J.	Antioxidants in the egg yolk of a wild passerine: differences between breeding seasons		2006	10.1016/j.cbpb.2005.11.001	1	0	Not on provisioning rates	0	0
Scopus	Harris M.P.; Frederiksen M.; Wanless S.	Within- and between-year variation in the juvenile survival of Common Guillemots Uria aalge	We studied juvenile survival of 20 cohorts of Common Guillemot Uria aalge chicks colour-ringed on the Isle of May, Scotland, using both live observations at the colony and dead recoveries, allowing estimation of fidelity to the colony as well as survival. In this seabird, chicks leave the colony when only partly grown and are cared for by the male parent for several weeks afterwards. First-year s…	2007	10.1111/j.1474-919X.2007.00667.x	1	0	Not on altricial birds	0	0
WoS	Harris, SM; Descamps, S; Sneddon, LU; Bertrand, P; Chastel, O; Patrick, SC	Personality predicts foraging site fidelity and trip repeatability in a marine predator	Animal populations are often comprised of both foraging specialists and generalists. For instance, some individuals show higher foraging site fidelity (spatial specialization) than others. Such individual differences in degree of specialization can persist over time-scales of months or even years in long-lived animals, but the mechanisms leading to these different individual strategies are not fu…	2020	10.1111/1365-2656.13106	1	0	Not on altricial birds	0	0
Scopus	Hart L.A.; Downs C.T.; Brown M.	Sitting in the sun: Nest microhabitat affects incubation temperatures in seabirds	During incubation parent birds are committed to a nest site and endure a range of ambient conditions while regulating egg temperatures. Using artificial eggs containing temperature loggers alongside ambient temperature (Ta) controls, incubation profiles were determined for four tropical seabird species at different nest site locations. Camera traps were used for ad-hoc behavioural incubation obse…	2016	10.1016/j.jtherbio.2016.07.001	1	0	Not on provisioning rates	0	0
WoS	Hart, LA; Gane, J; Olivier, I; Downs, CT; Brown, M	A helping hand: artificial nest site provisioning increases breeding success of a tropical seabird	Common white terns Gygis alba lay a single egg balanced on rocks or branches and consequently are at risk of low nesting success. A novel technique of hollowing out coconut husks and providing artificial nest sites was developed on Cousine Island, Seychelles. Our study aimed to critically assess whether common white tern nesting success differed between artificial and natural nest sites. For natu…	2016	10.2989/1814232X.2016.1186114	1	0	Not on altricial birds	0	0
WoS	Hatch, SA	Kittiwake diets and chick production signal a 2008 regime shift in the Northeast Pacific	I examined similar to 2700 food samples collected from adult and nestling black-legged kittiwakes Rissa tridactyla from 1978 through 2011 on Middleton Island in the Gulf of Alaska. The kittiwake diet was composed chiefly of fish, but invertebrates were taken in appreciable quantities in April and May. Upon spring arrival at the colony, adult kittiwakes foraged regularly at night on vertically mig…	2013	10.3354/meps10161	1	0	Not on altricial birds	0	0
WoS	Hedd, A; Ryder, JL; Cowen, LL; Bertram, DF	Inter-annual variation in the diet, provisioning and growth of Cassin's auklet at Triangle Island, British Columbia: responses to variation in ocean climate	We studied parental provisioning and chick growth rates of Cassin's auklet Ptychoramphus aleuticus at Triangle Island, British Columbia, Canada, from 1996 to 1999. Auklet reproductive performance and ocean climate conditions during these years were highly variable, and reflected in the diet composition. Chick growth was maximal when the diet was predominated by copepods, in particular Neocalanus …	2002	10.3354/meps229221	1	0	Not on altricial birds	0	0
WoS	Heddle, C; Elliott, JE; Brown, TM; Eng, ML; Perkins, M; Basu, N; Williams, TD	Continuous exposure to mercury during embryogenesis and chick development affects later survival and reproduction of zebra finch (Taeniopygia guttata)	Methylmercury (MeHg) is a global environmental contaminant that bioaccumulates and has multiple toxic modes of action. Aquatic species have traditionally been the focus of wildlife toxicological research on mercury, but terrestrial organisms, including passerine birds, can be exposed to similarly elevated levels of MeHg. In this study we exposed a model passerine, the zebra finch (Taeniopygia gut…	2020	10.1007/s10646-019-02074-6	1	0	Not on provisioning rates	0	0
Scopus	Hegyi G.; Nagy G.; Török J.	Reduced compensatory growth capacity in mistimed broods of a migratory passerine	Phenotypic plasticity has recently been proposed to increase population viability when rapid anthropogenic environmental changes cannot be tracked by means of evolution. This assumes that environmental changes do not constrain phenotypic plasticity itself, which has rarely been examined in natural populations. In areas of climate warming, many long-distance migratory birds breed increasingly late…	2013	10.1007/s00442-012-2487-5	1	0	Not on provisioning rates	0	0
WoS	Heldbjerg, H; Fox, AD; Balsby, TJS; Thellesen, PV	Night-brooding behaviour in provisioning cavity-nesting birds is a trade-off between adult predation risk and nestling thermoregulation needs	Night-brooding of nestlings in cavity-nesting avian species carries predation risks to parents. Anecdotally, several species are known to shift from constant adult night-brooding behaviour to leaving nestlings unattended at night during offspring development but the timing, speed of change and sex-specific differences between parents, and the factors shaping this behaviour have rarely been descri…	2022		1	0	Not on provisioning rates	0	0
WoS	Hennicke, JC; Culik, BM	Foraging performance and reproductive success of Humboldt penguins in relation to prey availability	During the austral summer 1998/1999, we compared foraging ecology and reproduction between chick-rearing Humboldt penguins Spheniscus humboldti at 2 colonies in Chile. At Pan de Azucar in northern Chile prey availability was assumed to be lower than at Punihuil, 1500 km further south, according to oceanographic data. Fifteen adult penguins were equipped with temperature-depth recorders and stomac…	2005	10.3354/meps296173	1	0	Not on altricial birds	0	0
Scopus	Henriksen R.; Holm A.-C.S.; Jensen P.	Effect of contact incubation on stress, behavior and body composition in the precocial Red jungle fowl	Birds use contact incubation to warm their eggs above ambient temperature required for embryonic development. In contrast, birds in the industry as well as many birds in breeding programs and scientific studies are incubated in conventional incubators that warm eggs via circulating warm air. This means that contact incubated eggs have different thermal properties than eggs incubated in a conventi…	2021	10.1016/j.yhbeh.2020.104892	1	0	Not on provisioning rates	0	0
WoS	Herbert, JD; Coulson, TD; Coulson, RA	Growth rates of Chinese and American alligators	Growth rates in two closely related species, Alligator mississippiensis (American alligator) and Alligator sinensis (Chinese alligator), were compared under identical conditions for at least 1 year after hatching. When hatched, Chinese alligators were approximately 2/3 the length and approximately 1/2 the weight of American alligator hatchlings. At the end of 1 year of growth in captivity in heat…	2002	10.1016/S1095-6433(02)00027-2	1	0	Not on birds	0	0
Scopus	Hernández-Vázquez S., Mellink E., Castillo-Guerrero J.A., Rodríguez-Estrella R., Hinojosa-Larios J.Á., Galván-Piña V.H.	Abstract · breeding ecology of the brown booby (Sula leucogaster) in three islands of the mexican tropical pacific ocean [EcologÍa reproductiva del bobo cafÉ (sula leucogaster) en tres is-las del pacÍfico tropical mexicano]	The Brown Booby (Sula leucogaster) is a seabird that breeds in islands of tropical and subtropical seas. In the Mexican Pacific, it has been the subject of several studies, but little was known on the dynamics of its colonies and the influence of oceanic variables on them. We studied the breeding ecology of the Brown Booby at three southern Mexico islands: Pajarera and Cocinas in Bahía Chamela, J…	2017		1	0	Not on provisioning rates	0	0
Scopus	Hill D.R., Ericsson C.D., Pearson R.D., Keystone J.S., Freedman D.O., Kozarsky P.E., DuPont H.L., Bia F.J., Fischer P.R., Ryan E.T.	The practice of travel medicine: Guidelines by the infectious diseases society of America	Travel medicine is devoted to the health of travelers who visit foreign countries. It is an interdisciplinary specialty concerned not only with prevention of infectious diseases during travel but also with the personal safety of travelers and the avoidance of environmental risks. The field has evolved as a distinct discipline over the last 2 decades. It is represented by an international society …	2006	10.1086/508782	1	0	Not on birds	0	0
WoS	Hindmarch, S; Rattner, BA; Elliott, JE	Use of blood clotting assays to assess potential anticoagulant rodenticide exposure and effects in free-ranging birds of prey	Non-target wildlife, particularly birds of prey, are widely exposed to and acutely poisoned by anticoagulant rodenticides (ARs). An unresolved issue surrounding such exposure, however, is the potential for sublethal effects. In particular, the consequences of AR exposure and resulting coagulopathy on health and survival of unintentionally exposed animals, which often encounter a multitude of anth…	2019	10.1016/j.scitotenv.2018.11.485	1	0	Not on provisioning rates	0	0
Scopus	Hipfner J.M.	Matches and mismatches: Ocean climate, prey phenology and breeding success in a zooplanktivorous seabird	In the marine environment, climatic changes are asymmetrically altering the phenologies of species at different trophic levels, causing an increase in the severity of mismatching between predators and their prey. At Triangle Island (British Columbia, Canada), the zooplanktivorous seabird Cassin's auklet Ptychoramphus aleuticus breeds less successfully in warm-water years than in cold-water years.…	2008	10.3354/meps07603	1	0	Not on altricial birds	0	0
Pubmed	Hipfner JM, Studholme KR, Galbraith M.	Low incidence of plastics in food loads delivered to nestlings by a zooplanktivorous seabird over a 21-year period		2017	10.1016/j.marpolbul.2017.06.028	1	0	Not on altricial birds	0	0
WoS	Hipfner, JM	Matches and mismatches: ocean climate, prey phenology and breeding success in a zooplanktivorous seabird	In the marine environment., climatic changes are asymmetrically altering the phenologies of species at different trophic levels, causing an increase in the severity of mismatching between predators and their prey. At Triangle Island (British Columbia, Canada), the zooplanktivorous seabird Cassin's anklet Ptychoramphus aleuticus breeds less successfully in warm-water years than in cold-water years…	2008	10.3354/meps07603	1	0	Not on altricial birds	0	0
WoS	Hipfner, JM	Euphausiids in the diet of a North Pacific seabird: annual and seasonal variation and the role of ocean climate	Across the California Current System (CCS), euphausiid crustaceans are important prey for many vertebrate predators, including the seabird Cassin's auklet Ptychoramphus aleuticus. However, the effects of ocean climate on euphausiid biology, and their consequences for predators, remain poorly understood. Over a 13 yr period (1996 to 2008), Euphausia pacifica, Thysanoessa spinifera and T inspinata …	2009	10.3354/meps08209	1	0	Not on birds	0	0
WoS	Hipfner, JM; Charette, MR; Blackburn, GS	Subcolony variation in breeding success in the tufted puffin (Fratercula cirrhata): Association with foraging ecology and implications	Large-scale oceanographic processes are the main drivers of seabird breeding success, but small-scale processes, though not as well understood, can also be important. We compared the success of Tufted Puffins (Fratercula cirrhata) breeding at two subcolonies only 1.5 km apart on Triangle Island, British Columbia, Canada, 2002-2005. In addition, we used stable-isotope analysis to test the hypothes…	2007	10.1642/0004-8038(2007)124[1149:SVIBSI]2.0.CO;2	1	0	Not on altricial birds	0	0
WoS	Hipfner, JM; Mcfarlane-Tranquilla, L; Addison, B; Hobson, KA	Seasonal variation in the foraging ecology of a zooplanktivorous seabird assessed with stable isotope analysis	We used N-15 and C-13 analyses on blood drawn from zooplanktivorous Cassin's auklet (Ptychoramphus aleuticus Pallas, 1811) on Triangle Island, British Columbia, over four years to address two questions: (1) do these seabirds systematically alter their trophic level and foraging habitat from one breeding stage to the next; and (2) do auklets select prey at the same trophic level and from the same …	2014	10.1080/17451000.2013.814791	1	0	Not on altricial birds	0	0
WoS	Hipfner, JM; McFarlane-Tranquilla, LA; Addison, B	EXPERIMENTAL EVIDENCE THAT BOTH TIMING AND PARENTAL QUALITY AFFECT BREEDING SUCCESS IN A ZOOPLANKTIVOROUS SEABIRD	Avian breeding success generally declines with later laying because of seasonal reductions in food Supply, late laying by less capable pairs, or both. To understand the direct fitness consequences of breeding time requires distinguishing between these two possibilities. We used egg removal and re-laying experiments to evaluate how date and parental quality affect breeding success in a zooplanktiv…	2010	10.1525/auk.2009.09135	1	0	Not on altricial birds	0	0
PubMed	Hird H, Goodier R, Schneede K, Boltz C, Chisholm J, Lloyd J, Popping B.	Truncation of oligonucleotide primers confers specificity on real-time polymerase chain reaction assays for food authentication		2004	10.1080/02652030400019398	1	0	Not on birds	0	0
WoS	Hirzel, AH; Posse, B; Oggier, PA; Crettenand, Y; Glenz, C; Arlettaz, R	Ecological requirements of reintroduced species and the implications for release policy: the case of the bearded vulture	1. Species undergoing reintroduction offer a unique opportunity for clarifying their specific niche requirements because they are likely, if sufficiently mobile, to colonize the most suitable habitats first. Information drawn from the individuals released first might thus be essential for optimizing species' policy as reintroductions proceed. 2. Bearded vultures were extirpated from the European …	2004	10.1111/j.0021-8901.2004.00980.x	1	0	Not on provisioning rates	0	0
Scopus	Hobbs N.L.; Hawkshaw D.M.; Wijmenga J.J.; Mathot K.J.	Exploring sources of (co-)variation in timing and total daily feeder visits in a wild population of black-capped chickadees	The timing and amount of foraging in birds are shaped by many of the same extrinsic factors, including temperature and daylength, as well as intrinsic factors, such as sex and age. Here, we investigate co-variation between these traits. We observed a population of 143 individually marked black-capped chickadees (Poecile atricapillus) over a 90 day period during the winter. For each day, we record…	2024	10.1098/rsbl.2024.0365	1	0	Not on provisioning rates	0	0
WoS	Hodum, PJ; Sydeman, WJ; Visser, GH; Weathers, WW	Energy expenditure and food requirement of Cassin's Auklets provisioning nestlings	We used the doubly-labeled water technique to measure the field metabolic rate (FMR) of free-ranging adult Cassin's Auklets (Ptychoramphus aleuticus) that were provisioning half-grown nestlings. FMR averaged 3.68 +/- 0.38 mL CO(2) g(-1) hr(-1) (n = 9), which is equivalent to a daily energy expenditure of 413 +/- 59 kJ. Although Cassin's Auklet FMR is high for nonpasserines in general, it is 85% o…	1998	10.2307/1369722	1	0	Not on altricial birds	0	0
WoS	Hoskins, AJ; Dann, P; Ropert-Coudert, Y; Kato, A; Chiaradia, A; Costa, DP; Arnould, JPY	Foraging behaviour and habitat selection of the little penguin Eudyptula minor during early chick rearing in Bass Strait, Australia	Knowledge of the foraging areas of top marine predators and the factors influencing them is central to understanding how their populations respond to environmental variability. While there is a large body of literature documenting the association of air-breathing marine vertebrates with areas of high marine productivity, there is relatively little information for species restricted to near-shore …	2008	10.3354/meps07507	1	0	Not on altricial birds	0	0
Scopus	Hossen M.S., Reza A.H.M.M., Rakhi S.F., Rahman M.M., Alam M.A., Hossain Z.	Observation of embryonic and early larval development of striped gourami, Trichogaster fasciata (perciformes: Osphronemidae)	Background: The striped gourami, Trichogaster fasciata, is depleted due to loss of habitat and overfishing. The striped gourami has virtually disappeared from the areas where it was abundant, such as rivers, canals, haor, baor and beels. T. fasciata is nutritive, economically and ecologically very valuable. It is vital to assess its early developmental biology for fry production and suitable rear…	2014	10.5053/ejobios.2014.8.0.6	1	0	Not on birds	0	0
Pubmed	Houghton JD, Hays GC.	Asynchronous emergence by loggerhead turtle (Caretta caretta) hatchlings		2001	10.1007/s001140100212	1	0	Not on birds	0	0
Scopus	Hovinen J.E.H.; Welcker J.; Rabindranath A.; Brown Z.W.; Hop H.; Berge J.; Steen H.	At-sea distribution of foraging little auks relative to physical factors and food supply	Oceanographic processes and bathymetric features that consistently aggregate prey are often thought to be the main cues used by planktivorous birds to detect suitable foraging habitat. In this study we aimed to establish the main factors determining the at-sea distribution of the little auk Alle alle, a very abundant seabird in the Arctic during the chick-rearing period. Multiyear data from vesse…	2014	10.3354/meps10740	1	0	Not on altricial birds	0	0
WoS	Hovinen, JEH; Wojczulanis-Jakubas, K; Jakubas, D; Hop, H; Berge, J; Kidawa, D; Karnovsky, NJ; Steen, H	Fledging success of little auks in the high Arctic: do provisioning rates and the quality of foraging grounds matter?	Long-lived birds often face a dilemma between self-maintenance and reproduction. In order to maximize fitness, some seabird parents alternate short trips to collect food for offspring with long trips for self-feeding (bimodal foraging strategy). In this study, we examined whether temporal and spatial variation in the quality of foraging grounds affect provisioning and fledging success of a long-l…	2014	10.1007/s00300-014-1466-1	1	0	Not on altricial birds	0	0
Scopus	Hu M., Tan Q., Yang D.	Relationships among female body size, clutch size, and egg size in captive Deinagkistrodon acutus	Wild populations of the five-paced pit-viper (Deinagkistrodon acutus) are increasingly threatened due to overhunting by local human populations, who kill the snakes mostly for food and medicinal use, and to a lesser extent for their skin to use in handiwork. Because D. acutus is currently classified as a highly vulnerable species in China, there is increased urgency to develop artificial breeding…	2013	10.5846/stxb201202130186	1	0	Not on birds	0	0
WoS	Hu, CM; Qiu, MH; Yu, CL; Yang, L; Zhu, QB; Liu, AF; Du, LH; Yang, CW	The Impact of Air Source Heat Pump on the Production Performance of Broiler Chicks	Air source heat pump (ASHP) is a good new energy heating system. To explore the effect of ASHP on the production of yellow-feather broiler chicks, 31,500 one-day-old yellow broiler chicks were divided into three chicken houses with the same building structure but different heating methods (ASHP, CCF, CB). During the experiment, the parameters of heating time, temperature uniformity, gas concentra…	2023	10.3390/pr11051360	1	0	Not on birds	0	0
WoS	Hu, JY; Hester, PY; Xiong, Y; Gates, RS; Makagon, MM; Cheng, HW	Effect of cooled perches on the efficacy of an induced molt in White Leghorn laying hens previously exposed to heat stress	This study examined the effect of water-chilled perches on hen production and physiological responses to induced molt during elevated temperatures. A total of 288White Leghorns at 82 wk of age were housed in 36 cages of 6 banks. Each bank was assigned to 1 of 3 treatments: cooled perches, air perches, and no perches. The hens were subjected to 2 heat episodes during their first laying cycle at we…	2019	10.3382/ps/pez317	1	0	Not on provisioning rates	0	0
Scopus	Humphries G.R.W.; Möller H.	Fortune telling seabirds: sooty shearwaters (Puffinus griseus) predict shifts in Pacific climate	Indices calculated from “muttonbirding” diaries collected by the Rakiura Māori of New Zealand were correlated with future values of the Southern Oscillation Index (SOI), and the Pacific Decadal Oscillation (PDO) from 1957 to 2010. Spearman correlations showed that La Niña events tended to occur after those harvest seasons with relatively high success and chick size, whereas El Niño events tended …	2017	10.1007/s00227-017-3182-1	1	0	Not on provisioning rates	0	0
Scopus	Hyrenbach K.D.; Fernández P.; Anderson D.J.	Oceanographic habitats of two sympatric North Pacific albatrosses during the breeding season	We characterized the movements and oceanographic habitats of black-footed (Phoebastria nigripes) and Laysan (P. immutabilis) albatrosses during the brooding and the rearing periods of the breeding cycle. Analyses of satellite telemetry data in conjunction with remotely sensed sea surface temperature and chlorophyll concentrations revealed substantial differences in habitat use between these 2 sym…	2002	10.3354/meps233283	1	0	Not on altricial birds	0	0
PubMed	Ibáñez-Álamo JD, De Neve L, Roldán M, Rodríguez J, Trouvé C, Chastel O, Soler M.	Corticosterone levels in host and parasite nestlings: is brood parasitism a hormonal stressor?	Parasite chicks from non-evictor species usually try to monopolize host parental care, thereby increasing considerably the level of food competition in the nest. Here, we propose that brood parasitism is an important stressor for host and parasite nestlings and explore this hypothesis in the non-evictor great spotted cuckoo (Clamator glandarius) and its main hosts, the same-sized black-billed mag…	2012	10.1016/j.yhbeh.2012.02.008	1	0	Not on provisioning rates	0	0
WoS	Iida, E; Sato, N; Okado, J; Kikuchi, DM; Takahashi, A; Watanuki, Y	Foraging area, diving and prey chase behaviour of a wing-propelled diver under contrasted prey regimes	Marine top predators are expected to adjust their foraging behaviour at multiple time scales concomitantly with changes in forage fish availability. Rhinoceros auklets Cerorhinca monocerata rearing chicks at Teuri Island, Japan Sea, fed on anchovy Engraulis japonicus in 2012 and 2013 (anchovy regime) but switched to sand lance Ammodytes spp in 2019 and 2020 (sand lance regime). Here, we studied t…	2024	10.1007/s00227-024-04411-8	1	0	Not on provisioning rates	0	0
Scopus	Indyuhova E., Arisov M., Maximov V., Azarnova T.	Subchronic Toxicity of Ivermectin and Butaphosphan in Layer Chickens	The development of new veterinary drugs to treat and prevent poultry parasitic infections, as well as the study of their safety is a hot topic for modern parasitology. The purpose of this research was to study the subchronic toxicity of the ivermectin and butaphosphan-based drugs at a therapeutic and threefold therapeutic dose during a seven-day oral administration to the Hisex White chickens. Th…	2022	10.36380/jwpr.2022.5	1	0	Not on provisioning rates	0	0
WoS	Iraeta, P; Diaz, JA; Bauwens, D	Nest-site selection by Psammodromus algirus in a laboratory thermal gradient	Oviposition site choice, which is one of the most important forms of parental care in oviparous reptiles, has major effects on incubation duration, reproductive success, and offspring phenotype. We determined the thermal characteristics of nest-sites selected by females of the lacertid lizard Psammodromus algirus in laboratory thermal gradients, and we linked results with information on the effec…	2007	10.1670/0022-1511(2007)41[360:NSBPAI]2.0.CO;2	1	0	Not on birds	0	0
WoS	Ishong, AJ; Omotoriogun, TC	Intra- and inter-annual variation in body mass of two species of weavers in an Afrotropical environment	CapsuleWe describe the effects of sex, daily rainfall and temperature, seasonality, and breeding stage on body mass variation in two species of weaver in a tropical African environment.AimsTo investigate the effects of sex, weather conditions, seasonality, and breeding stage on body mass of the Village Weaver Ploceus cucullatus and Northern Red Bishop Euplectes franciscanus in Amurum Forest Reser…	2022	10.1080/00063657.2022.2151561	1	0	Not on provisioning rates	0	0
Scopus	Ito M.; Takahashi A.; Kokubun N.; Kitaysky A.S.; Watanuki Y.	Foraging behavior of incubating and chick-rearing thick-billed murres Uria lomvia	The varying demands associated with egg incubation and chick-rearing are known to have a corresponding effect on the foraging behavior of seabirds. We deployed data loggers on incubating and chick-rearing thick-billed murres Uria lomvia to examine differences in their diving behavior and characteristics of habitats used for foraging. To compare diets of incubating and chickrearing birds we collec…	2010	10.3354/ab00229	1	0	Not on altricial birds	0	0
WoS	Ito, M; Minami, H; Tanaka, Y; Watanuki, Y	Seasonal and inter-annual oceanographic changes induce diet switching in a piscivorous seabird	The structure of a marine food web can change quickly within seasons as well as interannually in response to physical oceanographic changes. In this study, we examined the relationship between temporal changes in the marine ecosystem of northern Hokkaido, Japan, and diets of rhinoceros auklets Cerorhinca monocerata breeding in this region. To obtain an integrated measure of changes in diet compos…	2009	10.3354/meps08192	1	0	Not on altricial birds	0	0
Scopus	Iyasere O.S.; Oyetunji D.E.; Wheto M.; Durosaro S.O.; Adigun T.T.; Muraina H.A.; Akinyemi O.O.; Daramola J.O.	Effect of acute heat stress on cognitive performance of chickens in a feed-related discriminant task	Little is known about immediate and long-lasting effect of acute heat stress on chicken cognition. Thirty-five, 9-week-old birds were trained to differentiate two cone colours; white (rewarded, R; with feed underneath) and black (unrewarded, UR; empty). The sixteen birds that learnt the task were randomly assigned to three temperature regimens (TR: 22–24 °C (control), 30–32 and 36–38 °C for 3h/da…	2021	10.1016/j.jtherbio.2021.102914	1	0	Not on provisioning rates	0	0
WoS	Iyasere, OS; Bateson, M; Beard, AP; Guy, JH	Provision of Additional Cup Drinkers Mildly Alleviated Moderate Heat Stress Conditions in Broiler Chickens	Sixty-four broilers of a commercial strain in a 2 x 2 factorial design with two environmental conditions: normal (N; 20 degrees C, 50% RH) or MHS (30 degrees C, 70% RH for 6 h/day for 3 consecutive days), and two drinker treatments; standard (B; a bell drinker/pen) or additional (A; as B + two cup drinkers). Each treatment had 16 birds with half of them implanted with temperature-ID chips to esti…	2021	10.1080/10888705.2020.1846534	1	0	Not on provisioning rates	0	0
WoS	Jaeger, A; Connan, M; Richard, P; Cherel, Y	Use of stable isotopes to quantify seasonal changes of trophic niche and levels of population and individual specialisation in seabirds	Niche variation is a widespread phenomenon that has important implications for ecological interactions and conservation biology, but few studies have quantified the trophic niche width (TNW) and its within- and between-individual components. We used stable isotopes of body feathers to investigate (1) seasonal isotopic niche changes of 4 southern procellariiforms and, (2) the level to which indivi…	2010	10.3354/meps08380	1	0	Not on provisioning rates	0	0
Pubmed	Jakubas D, Wojczulanis-Jakubas K, Iliszko LM, Kidawa D, Boehnke R, Błachowiak-Samołyk K, Stempniewicz L.	Flexibility of little auks foraging in various oceanographic features in a changing Arctic		2020	10.1038/s41598-020-65210-x	1	0	Not on altricial birds	0	0
Scopus	Jakubas D., Wojczulanis-Jakubas K., Szeligowska M., Darecki M., Boehnke R., Balazy K., Trudnowska E., Kidawa D., Grissot A., Descamps S., Błachowiak-Samołyk K.	Gone with the wind – Wind speed affects prey accessibility for a High Arctic zooplanktivorous seabird, the little auk Alle alle	Foraging ecology of chick rearing seabirds is affected mainly by the food availability on feeding grounds, but it can be also modulated by environmental conditions during the foraging trip, in that wind force. Considering predicted strengthening of surface winds over the Arctic Ocean, this factor may have a growing impact on the foraging performance of Arctic seabirds. Here, we studied how wind s…	2022	10.1016/j.scitotenv.2022.158533	1	0	Not on altricial birds	0	0
Scopus	Jakubas D.; Głuchowska M.; Wojczulanis-Jakubas K.; Karnovsky N.J.; Keslinka L.; Kidawa D.; Walkusz W.; Boehnke R.; Cisek M.; Kwásniewski S.; Stempniewicz L.	Foraging effort does not influence body condition and stress level in little auks	In conditions of deteriorating food availability, seabirds may maximize their breeding success by increasing reproductive effort, which compromises body condition, stress level, survival, and future reproductive success. We studied a small planktivorous alcid, the little auk Alle alle, in 2 breeding colonies in west Spitsbergen, Norway (Hornsund and Magdalenefjorden) with contrast-ing oceanograph…	2011	10.3354/meps09082	1	0	Not on altricial birds	0	0
Scopus	Jakubas D.; Iliszko L.; Wojczulanis-Jakubas K.; Stempniewicz L.	Foraging by little auks in the distant marginal sea ice zone during the chick-rearing period	During the chick-rearing period, little auks Alle alle adopt a bimodal foraging strategy, alternating long trips with several short ones. It has been postulated that they reach more remote areas during long feeding trips than during short ones. However, the range of their foraging flights has never actually been measured. The aims of this study were to find the exact location of the little auk fe…	2012	10.1007/s00300-011-1034-x	1	0	Not on altricial birds	0	0
Scopus	Jakubas D.; Wojczulanis-Jakubas K.; Boehnke R.; Kidawa D.; Błachowiak-Samołyk K.; Stempniewicz L.	Intra-seasonal variation in zooplankton availability, chick diet and breeding performance of a high Arctic planktivorous seabird	Different phenological responses to climate changes by species representing preys and predators may lead to mismatch between functionally dependent components of an ecosystem, with important effects on its structure and functioning. Here, we investigate within-season variation in zooplankton availability, chick diet composition and breeding performance of a small planktivorous seabird, the little…	2016	10.1007/s00300-015-1880-z	1	0	Not on altricial birds	0	0
Scopus	Jakubas D.; Wojczulanis-Jakubas K.; Iliszko L.; Darecki M.; Stempniewicz L.	Foraging strategy of the little auk Alle alle throughout breeding season - switch from unimodal to bimodal pattern	Energy and time allocation differs between incubation and chick-rearing periods, which may lead to an adjustment in the foraging behaviour of parent birds. Here, we investigated the foraging behaviour of a small alcid, the little auk Alle alle during incubation and compared it with the chick-rearing period in West Spitsbergen, using the miniature GPS (in Hornsund) and temperature loggers (in Magd…	2014	10.1111/jav.00303	1	0	Not on altricial birds	0	0
WoS	Jakubas, D; Trudnowska, E; Wojczulanis-Jakubas, K; Iliszko, L; Kidawa, D; Darecki, M; Blachowiak-Samolyk, K; Stempniewicz, L	Foraging closer to the colony leads to faster growth in little auks	Knowledge of foraging behaviour is essential to understand both the ecological roles of seabirds and the constraints acting upon them in marine ecosystems. Here, we investigated foraging trips of a small planktivorous alcid, the little auk Alle alle, using miniature GPS loggers. We performed the study in 2 large breeding colonies in west Spitsbergen (Hornsund and Magdalenefjorden) with contrastin…	2013	10.3354/meps10414	1	0	Not on altricial birds	0	0
WoS	Jakubas, D; Wojczulanis-Jakubas, K; Szeligowska, M; Darecki, M; Boehnke, R; Balazy, K; Trudnowska, E; Kidawa, D; Grissot, A; Descamps, S; Blachowiak-Samolyk, K	Gone with the wind - Wind speed affects prey accessibility for a High Arctic zooplanktivorous seabird, the little auk Alle alle	Foraging ecology of chick rearing seabirds is affected mainly by the food availability on feeding grounds, but it can be also modulated by environmental conditions during the foraging trip, in that wind force. Considering predicted strengthening of surface winds over the Arctic Ocean, this factor may have a growing impact on the foraging perfor-mance of Arctic seabirds. Here, we studied how wind …	2022	10.1016/j.scitotenv.2022.158533	1	0	Not on altricial birds	0	0
WoS	Jarvisto, PE; Calhim, S; Schuett, W; Velmala, W; Laaksonen, T	Foster, but not genetic, father plumage coloration has a temperature-dependent effect on offspring quality	Secondary sexual characters have most likely evolved through sexual selection because such traits indicate the genetic or phenotypic quality of the bearer. While genetic variation in such fitness-related traits should be depleted by directional selection, there are many cases in which variation is higher than expected. One hypothesis explaining this variation is that different phenotypes within a…	2015	10.1007/s00265-014-1846-0	1	0	Not on provisioning rates	0	0
Pubmed	Jenni-Eiermann S, Glaus E, Grüebler M, Schwabl H, Jenni L.	Glucocorticoid response to food availability in breeding barn swallows (Hirundo rustica)		2008	10.1016/j.ygcen.2007.08.011	1	0	Not on provisioning rates	0	0
WoS	Jennings, S; Dugger, KM; Ballard, G; Ainley, DG	Faster growth and larger size at creche onset are associated with higher offspring survival in Adelie Penguins	We conducted the first assessment of Adelie Penguin (Pygoscelis adeliae) chick survival that accounts for imperfect resighting. We found that when chicks are larger in size when they enter the creche stage (the period when both parents forage at the same time and chicks are left relatively unprotected), they have a higher probability of survival to fledging. We investigated the relationships betw…	2023	10.1093/ornithology/ukad006	1	0	Not on altricial birds	0	0
WoS	Jennings, S; Dugger, KM; Ballard, G; Ainley, DG	Effects of Diet and Provisioning Behavior on Chick Growth in Adelie Penguins (Pygoscelis Adeliae)	When provisioning chicks, parents trade-off their time, energy, and other resources to maximize reproductive success. As parents adjust investment to maximize their fitness, impacts on offspring growth can occur. We investigated provisioning and chick growth of Adelie Penguins (Pygoscelis adeliae) at one of the largest colonies (similar to 175,000 pairs), during one year of normal chick growth an…	2021	10.1675/063.044.0105	1	0	Not on altricial birds	0	0
Scopus	Johnson R.W.; Curtis S.E.; Dantzer R.; Bahr J.M.; Kelley K.W.	Sickness behavior in birds caused by peripheral or central injection of endotoxin	Recent evidence indicates that many of the physiologic, metabolic, and behavioral responses that accompany infection in mammals are important for maintaining homeostasis and promoting recovery. In the present report, we have extended this concept to birds by demonstrating that LPS injected IP reduces feed intake, increases somnolence, decreases plasma [Fe] and [Zn], increases plasma [Cu], and ele…	1993	10.1016/0031-9384(93)90215-2	1	0	Not on provisioning rates	0	0
Scopus	Johnson R.W.; Curtis S.E.; Dantzer R.; Kelley K.W.	Central and peripheral prostaglandins are involved in sickness behavior in birds	Many of the behavioral manifestations of mammals and birds following infection are now recognized as important mechanisms for maintaining homeostasis and promoting recovery. To investigate the role of prostaglandins (PGs) in the behavioral and physiological effects of lipopolysaccharide (LPS) in birds, chickens were injected with indomethacin (Ind) peripherally (IP, 5 mg) or centrally (ICV, 100 μ…	1993	10.1016/0031-9384(93)90020-G	1	0	Not on provisioning rates	0	0
WoS	Johnson, JM; Bock, SL; Smaga, CR; Lambert, MR; Rainwater, TR; Wilkinson, PM; Parrott, BB	Relationships between maternally-transferred mercury and hatchling development, behavior, and survival in the American alligator (Alligator mississippiensis)	Mercury is a toxic and pervasive environmental contaminant that can be transferred from mother to offspring during development. Consequences of maternally-transferred mercury have been observed in vertebrate taxa, including re-duced clutch viability, reduced offspring size, and behavioral alterations. These sublethal effects have been assumed to decrease survivorship, though this is seldom assess…	2023	10.1016/j.scitotenv.2023.162010	1	0	Not on birds	0	0
Scopus	Jones I.L.; Rowe S.; Carr S.M.; Fraser G.; Taylor P.	Different patterns of parental effort during chick-rearing by female and male Thick-billed Murres (Uria lomvia) at a low-arctic colony	Using temperature loggers and radio telemetry, foraging and brooding behaviors of female and male Thick-billed Murres (Uria lomvia) were measured during chick rearing at the Gannet Islands, Labrador, to quantify parental roles during this crucial stage of reproduction. We recorded 2,725 foraging dives by 10 females and 7 males during 1,416 bird-hours of monitoring. Our study birds made between 21…	2002	10.2307/4090234	1	0	Not on altricial birds	0	0
WoS	Jones, AOF; Leech, CK; McIntyre, GJ; Wilson, CC; Thomas, LH	Engineering short, strong hydrogen bonds in urea di-carboxylic acid complexes	A series of seven 2 : 1 molecular complexes of urea (U) and methyl ureas with di-carboxylic acids (A) are reported, along with the results of their study by variable temperature diffraction. These all contain short, strong O-H center dot center dot center dot O hydrogen bonds and a recurring acid center dot center dot center dot amide heterodimer forming U-A-U synthons. Despite differences in the…	2014	10.1039/c4ce00587b	1	0	Not on birds	0	0
WoS	Jones, IL; Rowe, S; Carr, SM; Fraser, G; Taylor, P	Different patterns of parental effort during chick-rearing by female and male Thick-Billed Murres (Uria lomvia) at a low-arctic colony	Using temperature loggers and radio telemetry, foraging and brooding behaviors of female and male Thick-billed Murres (Uria lomvia) were measured during chick rearing at the Gannet Islands, Labrador, to quantify parental roles during this crucial stage of reproduction. We recorded 2,725 foraging dives by 10 females and 7 males during 1,416 bird-hours of monitoring. Our study birds made between 21…	2002	10.1642/0004-8038(2002)119[1064:DPOPED]2.0.CO;2	1	0	Not on provisioning rates	0	0
Scopus	Kadin M.; Österblom H.; Hentati-Sundberg J.; Olsson O.	Contrasting effects of food quality and quantity on a marine top predator	Overfishing of predatory fish has contributed to an increase in forage-fish stocks. At the same time, a rising demand for forage fish to supply fishmeal markets, in combination with climate change, has put strong pressure on these stocks, and this, in turn, has had an impact on marine top predators. We examined how inter-annual variation in food quality (sprat Sprattus sprattus weight-at-age) and…	2012	10.3354/meps09417	1	0	Not on altricial birds	0	0
Scopus	Kahane-Rapport S.R.; Whelan S.; Ammendolia J.; Hatch S.A.; Elliott K.H.; Jacobs S.	Food supply and individual quality influence seabird energy expenditure and reproductive success	Breeding animals trade off maximizing energy output to increase their number of offspring with conserving energy to ensure their own survival, leading to an energetic ceiling influenced by external, environmental factors or by internal, physiological factors. We examined whether internal or external factors limited energy expenditure by supplementally feeding breeding black-legged kittiwakes vary…	2022	10.1007/s00442-022-05191-y	1	0	Not on altricial birds	0	0
WoS	Kappes, MA; Shaffer, SA; Tremblay, Y; Foley, DG; Palacios, DM; Bograd, SJ; Costa, DP	Reproductive constraints influence habitat accessibility, segregation, and preference of sympatric albatross species	Background: The spatiotemporal distribution of animals is dependent on a suite of factors, including the distribution of resources, interactions within and between species, physiological limitations, and requirements for reproduction, dispersal, or migration. During breeding, reproductive constraints play a major role in the distribution and behavior of central place foragers, such as pelagic sea…	2015	10.1186/s40462-015-0063-4	1	0	Not on altricial birds	0	0
WoS	Karris, G; Xirouchakis, S; Maina, I; Grivas, K; Kavadas, S	Home range and foraging habitat preference of Scopoli's shearwater Calonectris diomedea during the early chick-rearing phase in the eastern Mediterranean	Pelagic seabirds that breed colonially are central-place foragers; their spatial distribution is restricted to marine areas around their colonies during the chick-rearing period, when attendance and food provision to their chicks has to be intense. In this study we analyzed the foraging trips of 11 Scopoli's shearwater Calonectris diomedea breeders that were tagged with GPS data loggers during 20…	2018	10.2981/wlb.00388	1	0	Not on altricial birds	0	0
WoS	Karunarathna, S; Surasinghe, T; Madawala, M; Somaweera, R; Amarasinghe, AAT	Ecological and behavioural traits of the Sri Lankan water monitor (Varanus salvator) in an urban landscape of Western Province, Sri Lanka	The Asian water monitor Varanus salvator is one of the largest species of lizard in the world and is widespread on the island of Sri Lanka. In the present study, we conducted a 7-month survey within a 5-km stretch in the urbanised Attanagalu-Oya river area to study habitat associations, mesohabitat use and behaviour of V. salvator in urban landscapes. The greatest number of monitor sightings was …	2017	10.1071/MF17038	1	0	Not on birds	0	0
WoS	Kavanau, JL	Roots of avian evolution: clues from relict reproductive behaviors	Remarkable, previously little known, relict reproductive behaviors of small parrots are detailed here. Because of the highly conservative nature of brain evolution, neural circuitry for many such primitive behaviors is preserved in functional condition. These behaviors can be elicited by exposing birds to appropriate conditions during breeding cycles. Founded largely on clues from these elicited …	2007		1	0	Not on provisioning rates	0	0
WoS	Kavelaars, MM; Lens, L; Muller, W	Sharing the burden: on the division of parental care and vocalizations during incubation	In species with biparental care, individuals only have to pay the costs for their own parental investment, whereas the contribution of their partner comes for free. Each parent hence benefits if its partner works harder, creating an evolutionary conflict of interest. How parents resolve this conflict and how they achieve the optimal division of parental tasks often remains elusive. In this study,…	2019	10.1093/beheco/arz049	1	0	Not on provisioning rates	0	0
Scopus	Kidawa D.; Jakubas D.; Wojczulanis-Jakubas K.; Iliszko L.; Stempniewicz L.	The effects of loggers on the foraging effort and chick-rearing ability of parent little auks	We studied the effects of loggers attached to chick-rearing little auks (Alle alle) on their daily time budget (proportion of time spent in the colony and at sea), foraging activity (duration and proportion of long and short foraging flights), chick provisioning rate and their growth and development on Spitsbergen. We found that experimental parent birds performed shorter but more frequent long f…	2012	10.1007/s00300-011-1136-5	1	0	Not on altricial birds	0	0
Scopus	Kidawa D.; Jakubas D.; Wojczulanis-Jakubas K.; Stempniewicz L.; Trudnowska E.; Boehnke R.; Keslinka-Nawrot L.; Błachowiak-Samołyk K.	Parental efforts of an Arctic seabird, the little auk Alle alle, under variable foraging conditions	Abstract: Observed large-scale changes in climate and oceanography, which are especially pronounced in the Arctic, represent profound challenges for upper trophic predators. Knowledge about the extent to which marine predators are able to adjust to environmental variability is essential in order to assess the impact of changing oceanic conditions on the Arctic ecosystem. The main goal of this stu…	2015	10.1080/17451000.2014.940974	1	0	Not on altricial birds	0	0
Scopus	Kidawa D.; Wojczulanis-Jakubas K.; Jakubas D.; Palme R.; Stempniewicz L.; Barcikowski M.; Keslinka-Nawrot L.	Variation in faecal corticosterone metabolites in an Arctic seabird, the Little Auk (Alle alle) during the nesting period	Glucocorticoids participate in the control of whole body homoeostasis and an organism's response to stress. Corticosterone, which is the principal glucocorticoid in birds, has been shown to increase in response to different energetic demands and perturbations that individuals have to cope with. In this study, a non-invasive method to examine the corticosterone secretion by measuring faecal cortic…	2014	10.1007/s00300-014-1464-3	1	0	Not on altricial birds	0	0
Pubmed	Kirkpatrick W, Sauer E, Carroll R, Cohen J, Davis C, Fuhlendorf S, DuRant S.	Critical reproductive behaviors in Scaled Quail and Northern Bobwhite are affected by thermal variability and mean temperature	Animals can respond differently to shifting thermal variability versus thermal averages, both of which are changing due to climate warming. How these thermal variables affect parental care behaviors can reveal the ability of parents to modify their behaviors to meet the competing demands of their offspring's thermal needs and self-maintenance, which becomes critical in suboptimal thermal conditio…	2025	10.1016/j.jtherbio.2025.104054	1	0	Not on provisioning rates	0	0
WoS	Kirschbaum, F; Schugardt, C	Reproductive strategies and developmental aspects in mormyrid and gymnotiform fishes	Comparative data on the reproduction in captivity and ontogenetic development of six of mormyrid species and seven gymnotiform species are reported. Mormyrid fishes: egg diameter ranged from 1.8 (Petroephalus soudanensis) to 3.0 mm (Hippopotamyrus pictus, Campylomormyrus phantayticus); fecundity (egg number per spawning) from 28 to 215 (Pollimyrus isidori) and 121 to 1662 (Campylomormyrus cassaic…	2002	10.1016/S0928-4257(03)00011-1	1	0	Not on birds	0	0
WoS	Klaassen, M; Brenninkmeijer, A; Boix-Hinzen, C; Mendelsohn, J	Fathers with highly demanding partners and offspring in a semidesert environment:: Energetic aspects of the breeding system of Monteiro's Hornbills (Tockus monteiri) in Namibia	Molting females of Monteiro's Hornbills (Tockus monteiri) seal themselves in nest cavities to breed until chicks are about half grown. To gain insight into the chronology of energy requirements of the Monteiro's Hornbill family unit in relation to this peculiar breeding strategy, we measured a number of ecological, physiological, and environmental variables during the Monteiro's Hornbill's breedi…	2003	10.1642/0004-8038(2003)120[0866:FWHDPA]2.0.CO;2	1	0	Not on provisioning rates	0	0
WoS	Klose, SM; Olaogun, OM; Disint, JF; Shil, P; Gyuranecz, M; Kreizinger, Z; Foldi, D; Catania, S; Bottinelli, M; Dall'Ora, A; Feberwee, A; van der Most, M; Andrews, DM; Underwood, GJ; Morrow, CJ; Noormohammadi, AH; Marenda, MS	Genomic Diversity of a Globally Used, Live Attenuated Mycoplasma Vaccine	The Mycoplasma synoviae live attenuated vaccine strain MS-H (Vaxsafe MS; Bioproperties Pty., Ltd., Australia) is commonly used around the world to prevent chronic infections caused by M. synoviae in birds and to minimize economic losses in the poultry industry. MS-H is a temperature-sensitive strain that is generated via the chemical mutagenesis of a virulent M. synoviae isolate, 86079/7NS. 32 si…	2022	10.1128/spectrum.02845-22	1	0	Not on provisioning rates	0	0
Scopus	Klunder H.C., Vrij M., Peters M.	New trends in sustainable and healthy food sources: Land shrimps and sea crickets	Some experts share their views on the potential of edible insects as a future food source. Edible insects have been found to be one of the viable and sustainable resources, which can play an important role in ensuring the reliable worldwide provision of food in the future. These insects have been proven to convert feed more efficiently to body mass than conventional livestock. This process can be…	2013		1	0	Not on provisioning rates	0	0
Pubmed	Klusener R, Hurtado R, Parsons NJ, Vanstreels RET, Stander N, van der Spuy S, Ludynia K.	From incubation to release: Hand-rearing as a tool for the conservation of the endangered African penguin		2018	10.1371/journal.pone.0205126	1	0	Not on altricial birds	0	0
WoS	Knudson, TW; Lovvorn, JR; Lawonn, MJ; Corcoran, RM; Roby, DD; Piatt, JF; Pyle, WH	Can oceanic prey effects on growth and time to fledging mediate terrestrial predator limitation of an at-risk seabird?	Most seabird species nest colonially on cliffs or islands with limited terrestrial predation, so that oceanic effects on the quality or quantity of prey fed to chicks more often determine nest success. However, when predator access increases, impacts can be dramatic, especially when exposure to predators is extended due to slow growth from inadequate food. Kittlitz's Murrelet (Brachyramphus brevi…	2020	10.1002/ecs2.3229	1	0	Not on altricial birds	0	0
WoS	Kobayashi, S; Morimoto, Y; Kondo, S; Sato, T; Suganuma, H; Arai, K; Watanabe, G	Sex Differences and the Heritability of Scute Pattern Abnormalities in the Green Sea Turtle from the Ogasawara Archipelago, Japan	Although scute pattern abnormalities in sea turtle species are considered to be strongly correlated with survival rate, there is little information available regarding these abnormalities and the primary cause for their development is unclear. For the conservation of sea turtle species, accumulating basic knowledge of scute pattern abnormalities is a fundamental step towards a better understandin…	2017	10.2108/zs160159	1	0	Not on birds	0	0
WoS	Konecna, J; Romanovska, D; Horak, D; Trachtova, S	Optimalization of deoxyribonucleic acid extraction using various types of magnetic particles	Isolation of deoxyribonucleic acid is an important step in the molecular diagnostics of microorganisms. A high quality of isolated deoxyribonucleic acid is necessary for deoxyribonucleic acid amplification by the polymerase chain reaction. The conventional deoxyribonucleic acid isolation using phenol-chloroform extraction and deoxyribonucleic acid precipitation in ethanol is time-consuming and re…	2019	10.1007/s11696-018-00675-9	1	0	Not on birds	0	0
WoS	Konovalov, A; Kaldma, K; Bokotey, A; Brossault, P; Chapalain, F; Dmitrenok, M; Dzyubenko, N; Sellis, U; Strazds, M; Strenna, L; Treinys, R; Zielinski, P; Vali, U	Spatio-temporal variation in nestling sex ratio among the Black Stork Ciconia nigra populations across Europe	Sex ratio is an indicator of population health as unexpected biases may indicate potential threats. We studied nestling sex ratio in Black Stork Ciconia nigra populations in order to check potential biases and differences along east-west and north-south gradient across its distribution range in Europe. We also studied variation between years, and checked potential correlations with weather variab…	2015	10.1007/s10336-014-1135-8	1	0	Not on provisioning rates	0	0
Scopus	Konyukhov N.B.	Monitoring Surveys of the Parakeet Auklet (Aethia psittacula, Charadriiformes, Alcidae): Daily and Seasonal Attendance Patterns in North Pacific Colonies	Abstract: The daily and seasonal patterns of colony attendance for the parakeet auklet were examined on Buldir and St. Paul islands, where fieldwork was conducted in 2001, 2002, and 2004, respectively. The timing of breeding events for the parakeet auklet was measured by monitoring the productivity plots on Buldir Island, and the timing of chick hatching was determined by observing birds that car…	2019	10.1134/S1062359019090073	1	0	Not on altricial birds	0	0
Scopus	Kouba M.; Bartoš L.; Korpimäki E.; Zárybnická M.	Factors affecting the duration of nestling period and fledging order in Tengmalm's owl (Aegolius funereus): Effect of wing length and hatching sequence	In altricial birds, the nestling period is an important part of the breeding phase because the juveniles may spend quite a long time in the nest, with associated high energy costs for the parents. The length of the nestling period can be variable and its duration may be influenced by both biotic and abiotic factors; however, studies of this have mostly been undertaken on passerine birds. We studi…	2015	10.1371/journal.pone.0121641	1	0	Not on provisioning rates	0	0
Pubmed	Koyama S, Mizutani Y, Yoda K.	Exhausted with foraging: Foraging behavior is related to oxidative stress in chick-rearing seabirds		2021	10.1016/j.cbpa.2021.110984	1	0	Not on altricial birds	0	0
Scopus	Kozlovsky D.; Branch C.; Freas C.A.; Pravosudov V.V.	Elevation-related differences in novel environment exploration and social dominance in food-caching mountain chickadees	Harsh and unpredictable environments have been assumed to favor the evolution of better learning abilities in animals. At the same time, individual variation in learning abilities might be associated with variation in other correlated traits potentially forming a behavioral syndrome. We have previously reported significant elevation-related differences in spatial memory and the hippocampus in foo…	2014	10.1007/s00265-014-1796-6	1	0	Not on provisioning rates	0	0
WoS	Kristensen, DL; Erikstad, KE; Reiertsen, TK; Moum, T; Barrett, RT; Jenni-Eiermann, S	Are female offspring from a single-egg seabird more costly to raise?	If the fitness benefits gained from producing male and female offspring differ due to parental or environmental conditions, parents should adjust their level of investment accordingly. We studied sex allocation and reproductive investment in a population of common guillemots (Uria aalge) in 2 breeding seasons. The common guillemot is a single-egg species and the male is only slightly larger than …	2013	10.1093/beheco/ars144	1	0	Not on altricial birds	0	0
Scopus	Kroeger C.E.; Crocker D.E.; Orben R.A.; Thompson D.R.; Torres L.G.; Sagar P.M.; Sztukowski L.A.; Andriese T.; Costa D.P.; Shaffer S.A.	Similar foraging energetics of two sympatric albatrosses despite contrasting life histories and wind-mediated foraging strategies	Understanding the environmental and behavioral factors that influence how organisms maintain energy balance can inform us about their potential resiliency to rapid environmental changes. Flexibility in maintaining energy balance is particularly important to long-lived, central-place foraging seabirds that are constrained when locating food for offspring in a dynamic ocean environment. To understa…	2020	10.1242/jeb.228585	1	0	Not on altricial birds	0	0
WoS	Kroeger, C; Crocker, DE; Thompson, DR; Torres, LG; Sagar, P; Shaffer, SA	Variation in Corticosterone Levels in Two Species of Breeding Albatrosses with Divergent Life Histories: Responses to Body Condition and Drivers of Foraging Behavior	Corticosterone (CORT) is a glucocorticoid hormone that maintains energy balance and can modulate foraging behaviors in seabirds. However, CORT responses are not always predictable under similar biophysical conditions and do not necessarily influence the same behaviors across breeding stages and species. To enhance our understanding of CORT's role as a proximate determinant of foraging behavior an…	2019	10.1086/702656	1	0	Not on provisioning rates	0	0
WoS	Kruger, T	Importance of bumblebees (Hymenoptera: Apidae: Bombus spp.) in the diet of European Bee-eaters (Merops apiaster) breeding in oceanic climate	Breeding attempts of European Bee-eater (Merops apiaster) pairs have occasionally been documented far north of the species' normal range, exceptionally as far as the 17 A degrees C July isotherm. These attempts often failed-in many cases in association with adverse and fluctuating weather conditions, which are thought to lead to, amongst other effects, starvation of the nestlings. This lead to th…	2018	10.1007/s10336-017-1485-0	1	0	Not on provisioning rates	0	0
Scopus	Kuepper N.D.; Marek C.; Coria N.; Libertelli M.M.; Quillfeldt P.	Facultative hypothermia as a survival strategy during snowstorm induced food shortages in Antarctic storm-petrel chicks	Wilson's storm-petrels (Oceanites oceanicus) are the smallest marine birds breeding in Antarctica, where events like snowstorms often prevent parents from providing food daily for their offspring. To minimize energy expenses, Wilson's storm-petrel chicks can reduce their metabolism and body temperature by entering hypothermia. Hypothermia is reported to impact development, hence we hypothesized t…	2018	10.1016/j.cbpa.2018.06.018	1	0	Not on altricial birds	0	0
WoS	Kuile, AMT; Ogle, K; Cavanaugh, C; Dudley, J; Markus, A; Saab, V; Wright, M; Sanderlin, J	Forest management, forest vegetation, and climate influence nesting ecology of a focal bird species in the western USA	Landscape-scale forest restoration aims to restore ecological structure and function and provide habitat for wildlife. However, forest management likely has varying impacts across wildlife life stages, with consequences for population persistence. Using 10 years of nest (n = 294) survey data for a focal bird species, white-headed woodpecker (Dryobates albolarvatus), we assessed how forest managem…	2023	10.1016/j.foreco.2023.121443	1	0	Not on provisioning rates	0	0
WoS	Kumari, KNR; Nath, DN	Ameliorative measures to counter heat stress in poultry	Heat stress is one of the main challenges in poultry production as it reduces performance in broilers and layers. This review focuses on the impact of heat stress in poultry production with emphasis on broilers and layers, methodologies to measure the severity of stress and dealing the preventive measures to alleviate stress due to heat. Potential use of naked neck and frizzle genes is highlighte…	2018	10.1017/S0043933917001003	1	0	Not on provisioning rates	0	0
WoS	Kusack, JW; Mitchell, GW; Evans, DR; Cadman, MD; McCune, JL; Hobson, KA	Diet of nestling Barn Swallows in an agroecosystem: insights from fecal DNA barcoding and feather stable isotopes (delta C-13, delta N-15)	Globally, grassland and farmland birds have experienced population declines due to habitat loss associated with increasing agricultural land-use intensity. These modified environments can reduce insect availability for aerial insectivorous birds and agricultural development is a leading hypothesis for declines in this guild. Our objective was to investigate the relationship between landscape comp…	2022	10.1007/s10336-021-01917-6	1	0	Not on provisioning rates	0	0
WoS	Kutlu, HR; Forbes, JM	Effects of environmental temperature and dietary ascorbic acid on the diurnal feeding pattern of broilers	The present study was carried out to determine the diurnal feeding patterns of broiler chickens given a choice between ascorbic acid (AA) supplemented and unsupplemented feeds under heated or unheated conditions. Broiler chickens were offered supplemented (with 200 mg AA/kg feed) and unsupplemented feeds, and the feeding behaviour for each feed was monitored by continuous recording of the weight …	2000		1	0	Not on provisioning rates	0	0
WoS	Kwasniewski, S; Gluchowska, M; Jakubas, D; Wojczulanis-Jakubas, K; Walkusz, W; Karnovsky, N; Blachowiak-Samolyk, K; Cisek, M; Stempniewicz, L	The impact of different hydrographic conditions and zooplankton communities on provisioning Little Auks along the West coast of Spitsbergen	Composition and abundance of zooplankton were studied simultaneously with feeding ecology of planktivorous Little Auks (Alle alle) in two different sea shelf areas of West Spitsbergen, Norway, in summer 2007. Zooplankton was collected adjacent to bird colonies in Magdalenefjorden (influenced by Atlantic West Spitsbergen Current) and Hornsund (dominated by the Arctic Sorkapp Current). In spite of …	2010	10.1016/j.pocean.2010.06.004	1	0	Not on altricial birds	0	0
Scopus	Kyarisiima C.C.; Balnave D.	Influence of temperature during growth, on responses of hens to high or low temperatures during lay	1. Commercial pullets were grown at cool (10°-20°C) or hot (25°-35°C) temperatures to similar bodyweights at 18 weeks of age. Between 18 and 50 weeks the birds were either kept at the same temperatures as during growth or transferred to the alternate temperature. 2. Birds kept at the cool temperatures throughout life ate most food and gave the best production during lay. Minimum food intake and p…	1996	10.1080/00071669608417885	1	0	Not on provisioning rates	0	0
Scopus	Lacy M.P.; Van Krey H.P.; Skewes P.A.; Denbow D.M.	Tryptophan's influence on feeding and body temperature in the fowl.	The neurotransmitter, serotonin, has been implicated in both food intake and body temperature regulation. In this experiment, the effect of tryptophan, the amino acid precursor of serotonin, on food consumption and rectal temperature in the fowl was determined. Single Comb White Leghorn cockerels were intubated with a tryptophan solution or distilled water. Tryptophan significantly (P less than o…	1986	10.3382/ps.0651193	1	0	Not on provisioning rates	0	0
Scopus	Lajoie J.L.; Ganio L.M.; Rivers J.W.	Individual variation and seasonality drive bird feeder use during winter in a Mediterranean climate	Purposeful provisioning of food to wild animals is a widespread and growing activity that has the potential to impact populations and communities. Nevertheless, studies assessing use of recreational feeders by free-living birds during winter are surprisingly rare and largely limited to regions with continental climates characterized by freezing temperatures and snow cover. In contrast, there is l…	2019	10.1002/ece3.4902	1	0	Not on provisioning rates	0	0
Pubmed	Lalla KM, Fraser KC, Frei B, Fischer JD, Siegrist J, Ray JD, Cohn-Haft M, Elliott KH.	Central-place foraging poses variable constraints year-round in a neotropical migrant		2022	10.1186/s40462-022-00337-2	1	0	Not on provisioning rates	0	0
Scopus	Lane J.V.; Spracklen D.V.; Hamer K.C.	Effects of windscape on three-dimensional foraging behaviour in a wide-ranging marine predator, the northern gannet	Marine birds are strongly exposed to weather conditions at sea but to date, few studies have investigated the influences of wind or rainfall on their time−activity budgets or foraging routines. Here, we used data from GPS and pressure loggers to investigate the effects of wind speed and direction and rainfall on the 3-dimensional foraging behaviour of gannets Morus bassanus breeding at Bass Rock,…	2019	10.3354/meps13089	1	0	Not on provisioning rates	0	0
WoS	Lawonn, MJ; Roby, DD; Piatt, JF; Pyle, WH; Corcoran, RM	Breeding ecology of Kittlitz's Murrelets on Kodiak Island, Alaska	Little is known about the breeding ecology of Kittlitz's Murrelets (Brachyramphus brevirostris), a species suspected to have experienced both local and regional population declines in recent years. We studied aspects of their breeding ecology on Kodiak Island, Alaska, to better understand this poorly described member of the family Alcidae. We found 53 nests of Kittlitz's Murrelets during our stud…	2018	10.1111/jofo.12267	1	0	Not on altricial birds	0	0
WoS	Lazarus, T; Gilchrist, HG; Sorenson, G; Love, OP; Janssen, M; White, T; Elliott, KH	Integrating behavior and physiology supports Storer-Ashmole's halo in a central place forager	Central place foraging may lead to local prey depletion as foragers select nearby prey (Storer-Ashmole's halo), causing individuals to forage progressively farther from the central place. We tested this idea by coupling GPS tracking (foraging behavior) and plasma metabolites (nutritional biomarkers) when studying thick-billed murres (Uria lomvia; N = 237), a colonial-nesting seabird where central…	2024	10.1007/s00227-024-04547-7	1	0	Not on provisioning rates	0	0
WoS	Le Corre, M	Breeding seasons of seabirds at Europa Island (southern Mozambique Channel) in relation to seasonal changes in the marine environment	Tropical seabirds have evolved a wide range of breeding regimes to fit with their local environment. The western Indian Ocean shows various oceanic situations, providing opportunities to link variations in breeding phenology with variations of the environment. The breeding seasons of seabirds at Europa Island (Mozambique Channel, western Indian Ocean) are analysed. Three oceanic, tuna-associated …	2001	10.1017/S0952836901000759	1	0	Not on provisioning rates	0	0
Pubmed	Le Guen C, Suaria G, Sherley RB, Ryan PG, Aliani S, Boehme L, Brierley AS.	Microplastic study reveals the presence of natural and synthetic fibres in the diet of King Penguins (Aptenodytes patagonicus) foraging from South Georgia		2020	10.1016/j.envint.2019.105303	1	0	Not on provisioning rates	0	0
Scopus	Le Pogam A.; O’Connor R.S.; Love O.P.; Young K.G.; Drolet J.; Régimbald L.; Roy G.; Robitaille F.; Berteaux D.; Tam A.; Vézina F.	Phenotypic constraints at the top of the world: an Arctic songbird faces the cumulative cost of maintaining a winter-like phenotype during breeding	Among birds, several body composition traits typically decrease in size or mass during breeding likely as a result of competing demands during this critical life history stage. However, a recent outdoor captive study in an Arctic-breeding cold-specialist songbird (snow buntings – Plectrophenax nivalis) demonstrated that these birds maintain winter cold acclimatization during the spring and summer…	2024	10.3389/fevo.2024.1369761	1	0	Not on provisioning rates	0	0
Scopus	Le Vaillant M.; Le Bohec C.; Prud'Homme O.; Wienecke B.; Le Maho Y.; Kato A.; Ropert-Coudert Y.	How age and sex drive the foraging behaviour in the king penguin	As predicted by life history theory, once recruited into the breeding population and with increasing age, long-lived animals should be able to manage more efficiently the conflict between self-maintenance and reproduction. Consequently, breeding performances should improve with age before stabilizing at a certain level. Using temperature-depth recorders and isotopic analysis, we tested how age af…	2013	10.1007/s00227-013-2167-y	1	0	Not on altricial birds	0	0
Scopus	Lee C.Y.; Peralta-Sánchez J.M.; Martínez-Bueno M.; Møller A.P.; Rabelo-Ruiz M.; Zamora-Muñoz C.; Soler J.J.	The gut microbiota of brood parasite and host nestlings reared within the same environment: disentangling genetic and environmental effects	Gut microbiota are essential for host health and survival, but we are still far from understanding the processes involved in shaping their composition and evolution. Controlled experimental work under lab conditions as well as human studies pointed at environmental factors (i.e., diet) as the main determinant of the microbiota with little evidence of genetic effects, while comparative interspecif…	2020	10.1038/s41396-020-0719-y	1	0	Not on provisioning rates	0	0
WoS	Lee, SA; Nagalakshmi, D; Raju, MVLN; Rao, SVR; Bedford, MR; Walk, CL	Phytase as an alleviator of high-temperature stress in broilers fed adequate and low dietary calcium	This study aimed to investigate the effect of phytase and dietary Ca level on performance, phytate (inositol hexa-phosphate, IP6) concentration, and anti-oxidant enzyme activity in broilers exposed to cycling high environmental temperatures. A total of 2,970 day-old Cobb 400 male broilers were randomly allocated among 6 treatments, with 15 replicate pens, and 33 birds per pen. Corn-soy diets low …	2019	10.3382/ps/pey566	1	0	Not on provisioning rates	0	0
WoS	Lee, WY; Kokubun, N; Jung, JW; Chung, H; Kim, JH	Diel diving behavior of breeding gentoo penguins on King George Island in Antarctica	Many marine birds dive to catch prey in water. The gentoo penguin (Pygoscelis papua), a specialized diving seabird that preys on krill and fish, is distributed from the sub-Antarctic islands to Antarctic regions. Here, we observed the diving behavior of breeding gentoo penguins on King George Island, South Shetland Islands, Antarctica. Using a time-depth recorder, we collected diving depths every…	2015	10.1080/19768354.2015.1074107	1	0	Not on altricial birds	0	0
WoS	Lee, YC; Darmaillacq, AS; Dickel, L; Chiao, CC	Effects of embryonic exposure to predators on the postnatal defensive behaviors of cuttlefish	Cuttlefish lack parental care and juveniles face a high predatory risk immediately after hatching. Previous studies have shown that the sensory systems of cuttlefish are functional before hatching, and embryos can recognize predatory visual and chemical cues innately. However, it is not known whether the embryonic experience of predatory cues impacts their postnatal defensive behaviors. Cuttlefis…	2020	10.1016/j.jembe.2019.151288	1	0	Not on birds	0	0
Scopus	Lei B.R.; Green J.A.; Pichegru L.	Extreme microclimate conditions in artificial nests for Endangered African Penguins	Summary African Penguins Spheniscus demersus naturally breed in guano burrows which provide shelter from predators and extreme weather conditions. Past guano harvesting has removed this habitat and artificial nests of different types have been deployed, with previous research identifying variable success of these different types. We investigated climatic conditions in two types of artificial nest…	2014	10.1017/S0959270913000671	1	0	Not on altricial birds	0	0
WoS	Leistenschneider, C; Le Bohec, C; Eisen, O; Houstin, A; Neff, S; Primpke, S; Zitterbart, DP; Burkhardt-Holm, P; Gerdts, G	No evidence of microplastic ingestion in emperor penguin chicks (Aptenodytes forsteri) from the Atka Bay colony (Dronning Maud Land, Antarctica)	Microplastic (<5 mm; MP) pollution has been an emerging threat for marine ecosystems around the globe with increas-ing evidence that even the world's most remote areas, including Antarctica, are no longer unaffected. Few studies how-ever, have examined MP in Antarctic biota, and especially those from Antarctic regions with low human activity, meaning little is known about the extent to which biot…	2022	10.1016/j.scitotenv.2022.158314	1	0	Not on provisioning rates	0	0
WoS	Leivesley, JA; Rollinson, N	Maternal provisioning and fluctuating thermal regimes enhance immune response in a reptile with temperature-dependent sex determination	The Charnov-Bull model of differential fitness is often used to explain the evolution and maintenance of temperature-dependent sex determination (TSD). Most tests of the model focus on morphological proxies of fitness, such as size traits, whereas early life physiological traits that are closely related to lifetime fitness might provide a framework for generalizing the Charnov-Bull model across t…	2021	10.1242/jeb.237016	1	0	Not on birds	0	0
WoS	Lengyel, S	Spatial differences in breeding success in the pied avocet Recurvirostra avosetta: effects of habitat on hatching success and chick survival	I studied the breeding biology of pied avocets Recurvirostra avosetta in natural habitats (alkaline lakes), and in semi-natural sites (dry fishpond, reconstructed wetlands) in Hungary to relate habitat selection patterns to spatial and temporal variation in breeding success. Colonies were initiated earlier in semi-natural sites than in natural habitats, and earlier on islands than on the mainland…	2006	10.1111/j.0908-8857.2006.03501.x	1	0	Not on altricial birds	0	0
WoS	Lescure, L; Gulka, J; Davoren, GK	Increased foraging effort and reduced chick condition of razorbills under lower prey biomass in coastal Newfoundland, Canada	When resources are finite, individuals optimize energy allocation between survival and reproduction to maximize fitness. As food becomes more limited within foraging ranges of breeding colonies, long-lived seabirds are predicted to increase time spent foraging, and chick growth, breeding success and ultimately adult survival, will be reduced. Across 3 years (2017, 2019, 2020), we investigated res…	2023	10.3354/meps14286	1	0	Not on altricial birds	0	0
Scopus	Li G.; Li B.; Shi Z.; Zhao Y.; Tong Q.; Liu Y.	Diurnal rhythms of group-housed layer pullets with free choices between light and dim environments	Chickens under appropriate light–dark programs can develop diurnal rhythms. However, actual needs of layer pullets for the light and dark environments are not fully understood. This study was to investigate the diurnal rhythms of pullets in the light (30 lx) and dim (<1 lx) environments. The preferences of pullets on the light and dim environments were examined. The testing system contained four …	2020	10.1139/cjas-2019-0009	1	0	Not on provisioning rates	0	0
WoS	Li, LJ; Zhang, JJ; Zhang, RY; Zhang, N; Wei, ZX; Liu, GQ; Pasha, RH; Khan, MA; Saif-Ur-Rehman	Study on the Extracting Technology for Antioxidant Oligopeptides from Donkey Meat by Two-Step Enzymatic Hydrolysis	Donkey (Equus asinus L.) is an important source of medicinal material in China. Both the hide and meat of donkeys have a variety of physiological activities such as the hide is sufficiently employed for making Ejiao (Colla Corii Asini). The physiological efficacy value of donkey meat is not maximized due to lack of advanced extracting methodologies. In this study, an innovative extracting technol…	2022	10.17582/journal.pjz/20200506020526	1	0	Not on birds	0	0
WoS	Li, XJ; McLean, N; MacIsaac, J; Martynenko, A; Rathgeber, B	Effect of photoperiod during incubation on embryonic temperature, hatch traits, and performance of 2 commercial broiler strains	Provision of light during incubation has shown the potential to enhance hatching traits and affect posthatch productivity, physiology, and behavior. In this study, 2 repeated trials were conducted to investi-gate the effect of photoperiod and strain on the embryo temperature, hatching traits and posthatch growth per-formance of 2 commercial strains of broilers (Ross 308 and Cobb 500). In each tri…	2023	10.1016/j.psj.2023.102632	1	0	Not on provisioning rates	0	0
WoS	Li, Y; Arulnathan, V; Heidari, MD; Pelletier, N	Design considerations for net zero energy buildings for intensive, confined poultry production: A review of current insights, knowledge gaps, and future directions	The livestock sector is a key source of greenhouse gas emissions and other impacts. Poultry (meat and eggs) is the fastest growing livestock sector globally. Poultry housing, including both infrastructure and operating energy, may account for as much as 50% of the total non-renewable energy (non-RE) use and up to 20%-35% of some of the life cycle impacts of poultry production. The application of …	2022	10.1016/j.rser.2021.111874	1	0	Not on provisioning rates	0	0
PubMed	Liebers CJ, Schwarzer A, Erhard M, Schmidt P, Louton H.	The influence of environmental enrichment and stocking density on the plumage and health conditions of laying hen pullets		2019	10.3382/ps/pez024	1	0	Not on provisioning rates	0	0
Scopus	Litzow M.A.; Piatt J.F.; Prichard A.K.; Roby D.D.	Response of pigeon guillemots to variable abundance of high-lipid and low-lipid prey	Populations of the pigeon guillemot (Cepphus columba) and other piscivores have been in decline for several decades in the Gulf of Alaska and Bering Sea, and a decline in abundance of lipid-rich schooling fishes is hypothesized as the major cause. We tested this hypothesis by studying the breeding biology of pigeon guillemots during 1995-1999 while simultaneously measuring prey abundance with bea…	2002	10.1007/s00442-002-0945-1	1	0	Not on altricial birds	0	0
WoS	Liu, SY; Truong, HH; Selle, PH	Whole-grain feeding for chicken-meat production: possible mechanisms driving enhanced energy utilisation and feed conversion	The practice of offering some whole grain to broiler chickens alongside a balancing concentrate is meeting increasing acceptance in certain regions, including Europe, Canada and Australia. Whole-grain feeding (WGF) regimes provide economic advantages by effectively reducing feed costs but, to varying extents, WGF regimes also generate improvements in energy utilisation and feed conversion efficie…	2015	10.1071/AN13417	1	0	Not on provisioning rates	0	0
WoS	Lolavar, A; Wyneken, J	Effect of rainfall on loggerhead turtle nest temperatures, sand temperatures and hatchling sex	Marine turtles deposit their eggs in underground nests where they develop unattended and without parental care. Incubation temperature varies with environmental conditions, including rainfall, sun/shade and sand type, and affects developmental rates, hatch and emergence success, and embryonic sex. We documented (1) rainfall and sand temperature relationships and (2) rainfall, nest temperatures an…	2015	10.3354/esr00684	1	0	Not on birds	0	0
WoS	Lorioux, S; DeNardo, DF; Gorelick, R; Lourdais, O	Maternal influences on early development: preferred temperature prior to oviposition hastens embryogenesis and enhances offspring traits in the Children's python, Antaresia childreni	Embryonic life is particularly sensitive to its surroundings, and the developmental environment can have long-lasting effects on offspring. In oviparous species, the impacts of the developmental environment on offspring traits are mostly examined during development within the egg. However, as more than 25% of the development of squamate reptiles can occur prior to oviposition, we explored the eff…	2012	10.1242/jeb.059113	1	0	Not on birds	0	0
Scopus	Lormée H.; Jouventin P.; Chastel O.; Mauget R.	Endocrine correlates of parental care in an antarctic winter breeding seabird, the emperor penguin, Aptenodytes forsteri	Plasma levels of luteinizing hormone (LH) and prolactin associated with parental behavior were measured in the Antarctic winter breeding emperor penguin, Aptenodytes forsteri. Males exclusively incubate the egg while females exclusively brood the nonhomeothermic young; both sexes alternate in rearing the homeothermic young. Birds were sampled on arrival from the sea through egg laying, incubation…	1999	10.1006/hbeh.1998.1491	1	0	Not on provisioning rates	0	0
Scopus	Loske K.-H.	Nestling food of the swallow Hirundo rustica in central Westphalia [Nestlingsnahrung der Rauchschwalbe (Hirundo rustica) in Mittelwestfalen]	Food samples contained 15 different orders of arthropods. Most commonly within the samples was the order Diptera with 41 different families and a frequency (% of all prey items) of 66.2% Diptera occurred in 91.4% of all samples. Main prey taxa were Bibionidae, Syrphidae, Muscidae, Rhagionidae and Empididae. In June Muscidae, Ephemeroptera and Empididae dominated; in July Homoptera, Rhynchota, Syr…	1992		1	0	Not on provisioning rates	0	0
Scopus	Lothery C.J.; Thompson C.F.; Lawler M.L.; Sakaluk S.K.	Food supplementation fails to reveal a trade-off between incubation and self-maintenance in female house wrens	Incubating birds must allocate their time and energy between maintaining egg temperature and obtaining enough food to meet their own metabolic demands. We tested the hypothesis that female house wrens (Troglodytes aedon) face a trade-off between incubation and self-maintenance by providing females with supplemental food during incubation. We predicted that food supplementation would increase the …	2014	10.1371/journal.pone.0106260	1	0	Not on provisioning rates	0	0
Scopus	Lu P.; Morawong T.; Molee A.; Molee W.	L-arginine alters myogenic genes expression but does not affect breast muscle characteristics by in ovo feeding technique in slow-growing chickens	In ovo feeding (IOF) of nutrients is a viable method for increasing muscle mass through hyperplasia and hypertrophy. The objective of this study was to evaluate the effects of IOF of L-arginine (Arg) on breast muscle weight, muscle morphology, amino acid profile, and gene expression of muscle development in slow-growing chickens. Four hundred eighty fertilized eggs were randomly divided into two …	2022	10.3389/fvets.2022.1030873	1	0	Not on provisioning rates	0	0
WoS	Lu, HL; Wang, J; Kang, CQ; Du, WG	Maternal egg care enhances hatching success and offspring quality in an oviparous skink	Maternal egg-caring behavior can often be observed in oviparous scincid lizards. The expression of such behavior is predictably affected by the trade-off between its resultant costs and benefits for mothers and/or offspring, which has been investigated in only a few scincid species. Here, post-ovipositional Plestiodon chinensis females were treated to care for their egg clutches without interfere…	2022	10.1111/1749-4877.12589	1	0	Not on birds	0	0
Scopus	Ludynia K.; Dehnhard N.; Poisbleau M.; Demongin L.; Masello J.F.; Voigt C.C.; Quillfeldt P.	Sexual segregation in rockhopper penguins during incubation	Many animals show sex differences in foraging behaviour, which can be related to sex-specific size dimorphism, avoidance of intersexual competition for depletable resources or different energetic requirements of males and females. In southern rockhopper penguins, Eudyptes chrysocome, both sexes differ in their roles during breeding, which leads to differences in their energetic requirements. We t…	2013	10.1016/j.anbehav.2012.11.001	1	0	Not on provisioning rates	0	0
Scopus	Luna-Jorquera G.; Culik B.M.	Metabolic rates of swimming Humboldt penguins	As one of the elements for a model on the food requirements of Humboldt penguins Spheniscus humboldti we determined, via gas respirometry, metabolic rates while swimming and resting in water. During rest in water at 19 °C Humboldt penguins (mean body mass 3.6 kg) required 5.95 W kg-1. This corresponds to a thermal conductance in water of 0.2975 W (kg °C)-1 (at T(a) 19 °C and assuming a T(b) of 39…	2000	10.3354/meps203301	1	0	Not on altricial birds	0	0
WoS	Lundblad, CG; Conway, CJ	Variation in selective regimes drives intraspecific variation in life-history traits and migratory behaviour along an elevational gradient	Comparative studies, across and within taxa, have made important contributions to our understanding of the evolutionary processes that promote phenotypic diversity. Trait variation along geographic gradients provides a convenient heuristic for understanding what drives and maintains diversity. Intraspecific trait variation along latitudinal gradients is well-known, but elevational variation in th…	2020	10.1111/1365-2656.13134	1	0	Not on provisioning rates	0	0
Scopus	Lynn S.E.; Kern M.D.	Environmentally relevant bouts of cooling stimulate corticosterone secretion in free-living eastern bluebird (Sialia sialis) nestlings: Potential links between maternal behavior and corticosterone exposure in offspring	In vertebrates, exposure to stressful stimuli or to elevated glucocorticoids early in development can contribute to phenotypic variation that may have significant fitness consequences. In species with altricial young, offspring may be partially buffered from elevations in glucocorticoids by a period of low glucocorticoid responsiveness to stressors coupled with high levels of parental care. Becau…	2014	10.1016/j.ygcen.2013.11.011	1	0	Not on provisioning rates	0	0
Scopus	Lynn S.E.; Kern M.D.; Fitzgerald K.; Will A.; Kitaysky A.	Cooling increases corticosterone deposition in feathers of eastern bluebird chicks	Exposure to noxious stimuli early in life can both activate and shape the development of the hypothalamic-pituitary-adrenal (HPA) axis in birds and other vertebrates, with the potential for lifelong consequences. Studies assessing early HPA axis activation often rely on collection of blood samples to evaluate circulating glucocorticoid levels. However, blood sampling in small altricial young is i…	2022	10.1016/j.ygcen.2022.114001	1	0	Not on provisioning rates	0	0
WoS	MacDonald, A; Heath, MR; Greenstreet, SPR; Speirs, DC	Timing of Sandeel Spawning and Hatching Off the East Coast of Scotland	The lesser sandeel, Ammodytes marinus, is a key forage fish species in the North Sea. Mean lengths and abundances of sandeels have declined steeply since the 1990's and these are associated with declining breeding success of various seabird species on the east coast of Scotland, especially kittiwakes. The declining lengths have led to a mismatch between the peak in food demand arising from chick …	2019	10.3389/fmars.2019.00070	1	0	Not on birds	0	0
Scopus	Machín P.; Remisiewicz M.; Fernández-Elipe J.; Jukema J.; Klaassen R.H.G.	Conditions at the breeding grounds and migration strategy shape different moult patterns of two populations of Eurasian golden plover Pluvialis apricaria	Events in the life cycle of migrant birds are generally time-constrained. Moult, together with breeding and migration, is the most energetically demanding annual cycle stages, but it is the only stage that can be scheduled at different times of the year. However, it is still not fully understood what factors determine this scheduling. We compare the timing of primary feather moult in relation to …	2018	10.1111/jav.01709	1	0	Not on provisioning rates	0	0
WoS	Machín, P; Fernández-Elipe, J; Flinks, H; Laso, M; Aguirre, JI; Klaassen, RHG	Habitat selection, diet and food availability of European Golden Plover Pluvialis apricaria chicks in Swedish Lapland	Fennoscandian alpine tundra habitats support large numbers of breeding waders, but relatively little is known about their breeding ecology despite the fact that this habitat is threatened by climate change. We studied habitat selection, diet and prey availability of European (Eurasian) Golden Plover Pluvialis apricaria chicks at the Vindelfjallen Nature Reserve, Ammarnas, Sweden. Information from…	2017	10.1111/ibi.12479	1	0	Not on provisioning rates	0	0
Scopus	Machovsky-Capuska G.E.; Miller M.G.R.; Silva F.R.O.; Amiot C.; Stockin K.A.; Senior A.M.; Schuckard R.; Melville D.; Raubenheimer D.	The nutritional nexus: Linking niche, habitat variability and prey composition in a generalist marine predator	Our understanding of the niche concept will remain limited while the quantity and range of different food types eaten remain a dominant proxy for niche breadth, as this does not account for the broad ecological context that governs diet. Linking nutrition, physiology and behaviour is critical to predict the extent to which a species adjusts its nutritional niche breadth at the levels of prey (“pr…	2018	10.1111/1365-2656.12856	1	0	Not on provisioning rates	0	0
Scopus	Mack L.A.; Felver-Gant J.N.; Dennis R.L.; Cheng H.W.	Genetic variations alter production and behavioral responses following heat stress in 2 strains of laying hens	Genetic differences alter the type and degree of hens' responses and their ability to adapt to a stressor. This study examined the effects of genotypic variations on the productivity and behavior of laying hens following heat stress (HS). Two strains of White Leghorn hens were used: DXL (Dekalb XL), a commercial strain individually selected for egg production and KGB (kind, gentle bird), a strain…	2013	10.3382/ps.2012-02589	1	0	Not on provisioning rates	0	0
WoS	Mackie, N; McKeegan, DEF	Behavioural responses of broiler chickens during low atmospheric pressure stunning	Low atmospheric pressure stunning (LAPS) is a new irreversible stunning method for broiler chickens (Gallus gallus domesticus), which has the potential to improve welfare during routine slaughter. During LAPS, birds are placed in a hypobaric chamber that allows oxygen to be gradually removed from the environment by the controlled removal of air; the staged process takes 280s and reaches final dec…	2016	10.1016/j.applanim.2015.11.001	1	0	Not on provisioning rates	0	0
WoS	Madden, H; Leopold, M; Rivera-Milán, F; Verdel, K; Eggermont, E; Jodice, P	Reproductive Success of Red-Billed Tropicbirds (Phaethon aethereus) on St. Eustatius, Caribbean Netherlands	The daily nest-survival rates of Red-billed Tropicbirds (Phaethon aethereus) were estimated over six breeding seasons on St. Eustatius in the Caribbean. We analyzed 338 nesting attempts between 2013 and 2020. The daily survival rate (DSR) of tropicbird nests was modeled as a function of nest initiation date, sea surface temperature (SST), elevation, vegetation in front of the nest, and year. Year…	2022	10.1675/063.045.0106	1	0	Not on provisioning rates	0	0
Pubmed	Maggini I, Kennedy LV, Macmillan A, Elliott KH, Dean K, Guglielmo CG.	Light oiling of feathers increases flight energy expenditure in a migratory shorebird		2017	10.1242/jeb.158220	1	0	Not on provisioning rates	0	0
Scopus	Magnani J.L., Thomas W.A., Steinberg M.S.	Two distinct adhesion mechanisms in embryonic neural retina cells. I. A kinetic analysis	The reaggregation kinetics of embryonic chick neural retina cells prepared using several different dissociation procedures were monitored through decreases in the small-angle light scattering of aggregating samples. Two distinct modes of aggregation were revealed, one Ca2+ independent, the other Ca2+ dependent, suggesting the existence of two separate adhesion mechanisms. By varying the concentra…	1981	10.1016/0012-1606(81)90351-1	1	0	Not on provisioning rates	0	0
WoS	Maguire, GS; Duivenvoorden, AK; Weston, MA; Adams, R	Provision of artificial shelter on beaches is associated with improved shorebird fledging success	Artificial chick shelters might improve productivity of beach-nesting birds threatened by anthropogenic disturbance. We investigated the efficacy of three different chick shelter designs against four criteria: accessibility to chicks over time, thermal insulation, conspicuousness to beach-goers, and practicality (cost and ease of transport). One design ('A-frame') was selected because it offered …	2011	10.1017/S0959270910000420	1	0	Not on provisioning rates	0	0
Scopus	Mahmoud U.T.; Abdel-Rahman M.A.M.; Darwish M.H.A.; Applegate T.J.; Cheng H.-W.	Behavioral changes and feathering score in heat stressed broiler chickens fed diets containing different levels of propolis	This experiment was conducted to evaluate the effects of dietary supplementation of green Brazilian propolis on behavioral patterns and feather condition of heat stressed broiler chickens. Five hundred and four (504) male Ross 708 broiler chicks at 15-day old were randomly allotted to six dietary treatments containing 0 (control), 100, 250, 500, 1000 and 3000mgkg-1 propolis, respectively. Each tr…	2015	10.1016/j.applanim.2015.03.003	1	0	Not on provisioning rates	0	0
WoS	Major, HL; Jones, IL; Byrd, GV; Williams, JC	Assessing the effects of introduced Norway rats (Rattus norvegicus) on survival and productivity of least auklets (Aethia pusilla)	We assessed potential effects of introduced Norway rats (Rattus norvegicus) on Least Auklets (Aethia pusilla) breeding at Sirius Point on Kiska Island, the largest auklet colony in the Aleutian Islands, Alaska. We compared productivity, chick growth, and adult survival of Least Auklets during 2001-2003 at Kiska and two nearby, rat-free Least Auklet colonies on Buldir and Kasatochi islands. During…	2006	10.1642/0004-8038(2006)123[681:ATEOIN]2.0.CO;2	1	0	Not on provisioning rates	0	0
WoS	Mallory, ML; Gaston, AJ; Forbes, MR; Gilchrist, HG	Influence of weather on reproductive success of northern fulmars in the Canadian high Arctic	The northern fulmar (Fulmarus glacialis) is a common seabird of the North Atlantic Ocean, with breeding colonies broadly dispersed between 45A degrees N and 80A degrees N. At higher latitudes, breeding fulmars experience extensive sea-ice and presumably snow and low temperatures which do not affect fulmars in the southern part of the breeding range. We studied the relationship between weather and…	2009	10.1007/s00300-008-0547-4	1	0	Not on provisioning rates	0	0
WoS	Mänd, R; Tilgar, V; Moller, AP	Negative relationship between plumage colour and breeding output in female great tits, Parus major	Hypothesis: A higher carotenoid content of the plumage has usually been Considered an indicator Of Superior individual quality in birds. Therefore. we expected a positive relationship between breeding output and plumage yellowness of male and female parents. Organism: Great tit (Parus major). Field site: Deciduous and coniferous forests in Estonia. Search method: We examined whether basic breedin…	2005		1	0	Not on provisioning rates	0	0
Pubmed	Manugian S, Elliott ML, Bradley R, Howar J, Karnovsky N, Saenz B, Studwell A, Warzybok P, Nur N, Jahncke J.	Spatial Distribution and Temporal Patterns of Cassin's Auklet Foraging and Their Euphausiid Prey in a Variable Ocean Environment		2015	10.1371/journal.pone.0144232	1	0	Not on provisioning rates	0	0
WoS	Marcus, JM; Hart, AG; Goodenough, AE	Predator-Proofing Avian Nestboxes: A Review of Interventions, Opportunities, and Challenges	Simple Summary On a global scale, about 20% of bird species nest in tree cavities, and many of these species will utilise artificial nestboxes. Homeowners often add nestboxes to gardens to provide new opportunities for enjoyment and engagement with nature. Nestbox schemes can also be used for conservation, especially in environments that have few natural cavities, such as open landscapes and wood…	2024	10.3390/birds5010001	1	0	Not on provisioning rates	0	0
Pubmed	Marteinson SC, Fernie KJ.	Is the current-use flame retardant, DBE-DBCH, a potential obesogen? Effects on body mass, fat content and associated behaviors in American kestrels		2019	10.1016/j.ecoenv.2018.11.104	1	0	Not on provisioning rates	0	0
WoS	Marteinson, S; Guigueno, MF; Fernie, KJ; Head, JA; Chu, SG; Letcher, RJ	Uptake, Deposition, and Metabolism of Triphenyl Phosphate in Embryonated Eggs and Chicks of Japanese Quail (Coturnix japonica)	The toxicokinetics of triphenyl phosphate (TPHP) in vivo including the uptake, deposition, and biotransformation into the metabolite diphenyl phosphate (DPHP) is presently reported in embryonated eggs and chicks of Japanese quail. Quail were dosed with TPHP at 3 concentrations by air cell egg injection on embryonic day 0, followed by daily oral dosing after chicks hatched (5 d). Vehicle-only expo…	2020	10.1002/etc.4637	1	0	Not on provisioning rates	0	0
Scopus	Martin K.L.; Carter A.L.	Brave new propagules: Terrestrial embryos in anamniotic eggs	A surprisingly large number of fish and amphibian species reproduce terrestrially despite the absence of the key evolutionary innovation of the amniotic egg. In contrast with shelled eggs of reptiles and birds, eggs of teleost fish and amphibians are typically much smaller and enclosed in relatively simple chorionic membranes. Incubation times may be brief or prolonged, and resultant hatchlings t…	2013	10.1093/icb/ict018	1	0	Not on birds	0	0
WoS	Martin, J; French, K; Major, R	Population and breeding trends of an urban coloniser: the Australian white ibis	Context. In the Sydney region, the population of Australian white ibis has dramatically increased from rare observations in the 1950s to a breeding season peak of 8900 in 2008, resulting with human -wildlife conflicts. Within natural habitats across the eastern states, the ibis population has declined, yet within urban environments ibis have been lethally managed for over 30 years. However, limit…	2010	10.1071/WR10047	1	0	Not on provisioning rates	0	0
WoS	Martin, JE; Christensen, K; Vizzier-Thaxton, Y; Mitchell, MA; McKeegan, DEF	Behavioural, brain and cardiac responses to hypobaric hypoxia in broiler chickens	A novel approach to pre-slaughter stunning of chickens has been developed in which birds are rendered unconscious by progressive hypobaric hypoxia. Termed Low Atmospheric Pressure Stunning (LAPS), this approach involves application of gradual decompression lasting 280 s according to a prescribed curve. We examined responses to LAPS by recording behaviour, electroencephalogram (EEG) and electrocar…	2016	10.1016/j.physbeh.2016.04.038	1	0	Not on provisioning rates	0	0
WoS	Martin, JE; McKeegan, DEF; Magee, DL; Armour, N; Pritchard, DG	Pathological consequences of low atmospheric pressure stunning in broiler chickens	Low atmospheric pressure stunning (LAPS) is a novel approach to pre-slaughter stunning of chickens using progressive hypobaric hypoxia by the application of gradual decompression (280s cycle) according to a set of prescribed pressure curves. Low atmospheric pressure stunning produces a non-recovery state. Concerns have been raised relating to the possible pathological and welfare consequences of …	2020	10.1017/S1751731119001411	1	0	Not on provisioning rates	0	0
WoS	Martin, KL; Carter, AL	Brave New Propagules: Terrestrial Embryos in Anamniotic Eggs	A surprisingly large number of fish and amphibian species reproduce terrestrially despite the absence of the key evolutionary innovation of the amniotic egg. In contrast with shelled eggs of reptiles and birds, eggs of teleost fish and amphibians are typically much smaller and enclosed in relatively simple chorionic membranes. Incubation times may be brief or prolonged, and resultant hatchlings t…	2013	10.1093/icb/ict018	1	0	Not on birds	0	0
WoS	Martin, TE	A Conceptual Framework for Clutch-Size Evolution in Songbirds	Causes of evolved differences in clutch size among songbird species remain debated. I propose a new conceptual framework that integrates aspects of traditional life-history theory while including novel elements to explain evolution of clutch size among songbirds. I review evidence that selection by nest predation on length of time that offspring develop in the nest creates a gradient in offspring…	2014	10.1086/674966	1	0	Not on provisioning rates	0	0
WoS	Martinelli, F; Vollheyde, AL; Cebrian-Piqueras, MA; von Haaren, C; Lorenzetti, E; Barberi, P; Loreto, F; Piergiovanni, AR; Totev, VV; Bedini, A; Morelli, RK; Yahia, N; Rezki, MA; Ouslim, S; Fyad-Lameche, FZ; Bekki, A; Sikora, S; Rodriguez-Navarro, D; Camacho, M; Nabbout, R; Amil, R; Trabelsi, D; Yucel, D; Yousefi, S	LEGU-MED: Developing Biodiversity-Based Agriculture with Legume Cropping Systems in the Mediterranean Basin	Environmental degradation and the decrease of ecosystem service provision are currently of major concern, with current agricultural systems being a major driver. To meet our future environmental and sustainability targets a transformation of the agro-food systems and current agricultural value chain are crucial. One approach to redesign farming systems is the concept of biodiversity-based agricul…	2022	10.3390/agronomy12010132	1	0	Not on provisioning rates	0	0
Scopus	Martinović M.; Galov A.; Svetličić I.; Tome D.; Jurinović L.; Ječmenica B.; Basle T.; Božič L.; Kralj J.	Prospecting of breeding adult Common terns in an unstable environment	With increasing advances in telemetry technology, prospecting behaviour was identified in many seabirds; mostly in immatures, but also in adults–during pre-breeding and post-breeding periods and among failed breeders. However, prospecting has not yet been documented among active breeders. We equipped 17 Common terns Sterna hirundo with GPS-UHF data-loggers and tracked their movements during late …	2019	10.1080/03949370.2019.1625952	1	0	Not on altricial birds	0	0
Pubmed	Martrenchar A, Morisse JP, Huonnic D, Cotte JP.	Influence of stocking density on some behavioural, physiological and productivity traits of broilers		1997		1	0	Not on provisioning rates	0	0
WoS	Massoni, V; Bulit, F; Reboreda, JC	Breeding biology of the White-rumped Swallow Tachycineta leucorrhoa in Buenos Aires Province, Argentina	We conducted a study of the breeding biology of the White-rumped Swallow Tachycineta leucorrhoa nesting in nestboxes in a flat, farming landscape in Buenos Aires Province, Argentina. White-rumped Swallow nesting attempts were detected from the end of September to mid December, with most clutches laid during October. Birds laid clutches of 4-6 eggs with a mode of five eggs; most broods hatched syn…	2007		1	0	Not on provisioning rates	0	0
Scopus	Matašin Ž., Gajger I.T., Mitrović M., Bedrica L.	Incubation of turtle eggs in controlled conditions [Inkubation von schildkröteneiern unter kontrollierten bedingungen]	The turtle and tortoise are the oldest living reptiles on earth. Negative impacts of modern civilisation and urbanisation have resulted in the reduction of number of free living turtles. The turtle has become a protected animal species by the Nature Protection Law. One of the possibilities of preservation of a large number of turtles and tortoises could be the incubation of their eggs and rearing…	2008		1	0	Not on birds	0	0
WoS	Matsumoto, S; Yamamoto, T; Yamamoto, M; Zavalaga, CB; Yoda, K	Sex-related differences in the foraging movement of Streaked Shearwaters Calonectris leucomelas breeding on Awashima Island in the Sea of Japan	Sex-related differences in foraging habitat are common among seabirds. Streaked Shearwaters Calonectris leucomelas breeding on Awashima Island in the Sea of Japan are considered to exhibit gender differences in foraging habitat: only males cross the windy Tsugaru Strait into the Pacific Ocean. Since males are larger, with greater wing loading than females, winds are expected to increase the effec…	2017	10.2326/osj.16.23	1	0	Not on provisioning rates	0	0
WoS	Maulany, RI; Booth, DT; Baxter, GS	Emergence Success and Sex Ratio of Natural and Relocated Nests of Olive Ridley Turtles from Alas Purwo National Park, East Java, Indonesia	The nest environment, in particular sand temperature, is critical to the breeding ecology of sea turtles which lack parental care during their early stages of life. We investigated the effects of sand temperature on emergence success and sex ratio of Olive Ridley (Lepidochelys olivacea) hatchlings in in situ and relocated nests in Alas Purwo National Park (APNP), East Java, Indonesia. Over two ye…	2012	10.1643/CH-12-088	1	0	Not on birds	0	0
WoS	Maxwell, SM; Conners, MG; Sisson, NB; Dawson, TM	Potential Benefits and Shortcomings of Marine Protected Areas for Small Seabirds Revealed Using Miniature Tags	Marine protected areas are considered important tools for protecting marine biodiversity, and animal tracking is a key way to determine if boundaries are effectively placed for protection of key marine species, including seabirds. We tracked chick-rearing brown noddies (Anus stolidus) from the Dry Tortugas National Park in Florida USA in 2016 using 1.8 g Nanofix GPS tags (n = 10), making this the…	2016	10.3389/fmars.2016.00264	1	0	Not on provisioning rates	0	0
WoS	McCarty, JP	Variation in growth of nestling tree swallows across multiple temporal and spatial scales	Differences within a species in rates of growth of nestlings can be used as indicators of the quality of parental care, environmental conditions, and future success of offspring, whereas comparisons among different species may reflect a history of different ecological conditions or life-history strategies. The presesnt study examines the patterns of variation in growth in nestling Tree Swallows (…	2001	10.1642/0004-8038(2001)118[0176:VIGONT]2.0.CO;2	1	0	Not on provisioning rates	0	0
WoS	McCullough, JM; Conway, CJ	Breeding Behavior of Northern Saw-whet Owls in Oregon	We know little about the breeding behavior of most nocturnal raptors. Nest attendance and prey delivery rates can be used as indices of relative habitat quality or extent of parental care. We used video cameras to document and observe prey delivery rates, nest attendance and bout durations at two northern saw-whet owl (Aegolius acadicus) nests in two artificial nest boxes in north-central Oregon.…	2017	10.3955/046.091.0211	1	0	Not on provisioning rates	0	0
Scopus	McDaniel C.D.; Bramwell R.K.; Wilson J.L.; Howarth Jr. B.	Fertility of male and female broiler breeders following exposure to elevated ambient temperatures.	Because elevated ambient temperatures decrease fertility, this study was designed to segregate the male and female contribution to heat stress infertility in broiler breeders. Eighty hens and 16 roosters at 21 wk of age were divided equally among two heat stress (S) and two control (C) temperature chambers. For a 10-wk pretreatment period, all birds were maintained at an ambient temperature of 21…	1995	10.3382/ps.0741029	1	0	Not on provisioning rates	0	0
WoS	McDiarmid, CS; Naguib, M; Griffith, SC	Calling in the heat: the zebra finch incubation call depends on heat but not reproductive stage	Environmental conditions during early development can profoundly impact an organism's phenotype, potentially resulting in future adaptations. Offspring can often obtain environmental information directly, but in some cases rely on parental cues or signals. It was recently suggested that at high ambient temperatures zebra finch (Taeniopygia guttata) parents use acoustic signals (incubation calls o…	2018	10.1093/beheco/ary123	1	0	Not on provisioning rates	0	0
Scopus	McDuie F.; Weeks S.J.; Congdon B.C.	Oceanographic drivers of near-colony seabird foraging site use in tropical marine systems	Wedge-tailed shearwaters of Australia’s southern Great Barrier Reef (GBR), obtain food for their chicks on short trips adjacent to the breeding colony. GPS tracking (from February to April in 2013 and 2014) indicated that most trips were of 1 d duration (70 to 85%) and that all were within 300 km of the colony. Oceanographic characteristics of foraging and non-foraging areas were compared to iden…	2018	10.3354/meps12475	1	0	Not on provisioning rates	0	0
WoS	McGinnis, TW; Emslie, SD	The foraging ecology of Royal and Sandwich Terns in North Carolina, USA	We studied the foraging ecology of Royal Terns (Sterna maxima) and Sandwich Terns (S. sandvicensis) in North Carolina during the breeding seasons in 1999 and 2000. Foraging habitats were surveyed using 95 fixed-point observations (30-45 min each) and over 100 h of inshore and offshore transects. Stable isotopes (C-13:C-12, N-15:N-14, and O-18:O-16) in eggshells were analyzed for evidence of diffe…	2001	10.2307/1522066	1	0	Not on provisioning rates	0	0
WoS	McInnes, JC; Raymond, B; Phillips, RA; Jarman, SN; Lea, MA; Alderman, R	A review of methods used to analyse albatross diets-assessing priorities across their range	Many seabird populations are threatened by interactions with commercial fisheries, and climate change. Understanding their prey requirements and dietary flexibility in this context is important for effective conservation and management. However, changes in the methods used to assess diet, as well as the spatial and temporal coverage of monitoring schemes, may reduce our ability to detect and moni…	2016	10.1093/icesjms/fsw105	1	0	Not on provisioning rates	0	0
WoS	McKee, JS; Harrison, PC	Supplemental ascorbic acid does not affect inferred heat loss in broiler chickens exposed to elevated temperature	The provision of supplemental ascorbic acid has been reported to lower the body temperature of chickens maintained at elevated environmental temperatures. Since body temperature is the net effect of heat production and heat loss, it is not known if the reductions in body temperature were due to a lower heat production or an increase in heat loss. The purpose of this work was to determine if suppl…	2013	10.1016/j.jtherbio.2013.01.004	1	0	Not on provisioning rates	0	0
WoS	McLeay, LJ; Page, B; Goldsworthy, SD; Paton, DC; Teixeira, C; Burch, P; Ward, T	Foraging behaviour and habitat use of a short-ranging seabird, the crested tern	We used satellite tracking technology on the crested tern Sterna bergii, a seabird weighing <400 g. GPS units weighing <22 g were deployed on adult terns brooding young chicks. Individuals typically commuted to foraging grounds <40 km from the colony where their travel speeds slowed to <= 10 km h(-1), presumably as prey encounter rates increased. Individuals undertook trips up to 4 h 17 min in le…	2010	10.3354/meps08606	1	0	Not on provisioning rates	0	0
Scopus	McNabb F.M.A.; Cheng M.-F.	Thyroid development in altricial Ring doves, Streptopelia risoria	The development of thyroid function in altricial Ring doves was assessed by measuring thyroid hormone concentrations in the serum, hormone content of the thyroid glands and hepatic 5′-monodeiodinase activity. Thyroid function is low at hatching and increases during the first eight days while the nestlings are ectothermic and completely dependent on parental care. The rate of increase of serum hor…	1985	10.1016/0016-6480(85)90340-5	1	0	Not on provisioning rates	0	0
WoS	Mehlum, F; Watanuki, Y; Takahashi, A	Diving behaviour and foraging habitats of Brunnich's guillemots (Uria lomvia) breeding in the High-Arctic	The foraging behaviour of Brunnich's guillemots Uria lomvia was studied in a high-arctic fjord system (Kongsfjorden) in western Spitsbergen. The physical oceanographic characteristics of the water change from the head of the fjord and westward into the Greenland Sea, and are reflected in the vertical profiles of water temperatures in different parts of the area. Nine chick-rearing Brunnich's guil…	2001	10.1017/S0952836901001509	1	0	Not on altricial birds	0	0
Scopus	Mihoub J.B.; Mouawad N.G.; Pilard P.; Jiguet F.; Low M.; Teplitsky C.	Impact of temperature on the breeding performance and selection patterns in lesser kestrels Falco naumanni	Adjusting breeding phenology to climate fluctuations can be problematic for migratory birds as they have to account for local environmental conditions on the breeding grounds while migrating from remote wintering areas. Predicting general responses to climate change is not straightforward, because these responses vary between migrant species due to the species-specific ecological drivers of breed…	2012	10.1111/j.1600-048X.2012.05529.x	1	0	Not on provisioning rates	0	0
Scopus	Miles R.D.; O'Keefe S.F.; Henry P.R.; Ammerman C.B.; Luo X.G.	The Effect of Dietary Supplementation with Copper Sulfate or Tribasic Copper Chloride on Broiler Performance, Relative Copper Bioavailability, and Dietary Prooxidant Activity	Three experiments were conducted to study Cu sulfate and tribasic Cu chloride (TBCC) as sources of supplemental Cu for poultry. In Experiment 1, 252 chicks were fed the basal corn-soybean meal diet (26 ppm Cu) supplemented with either 0, 150, 300, or 450 ppm Cu from Cu sulfate or TBCC for 21 d. Chicks fed 450 ppm Cu from sulfate had lower (P < 0.05) feed intake than those consuming other diets. F…	1998	10.1093/ps/77.3.416	1	0	Not on provisioning rates	0	0
WoS	Miller, GM; Kroon, FJ; Metcalfe, S; Munday, PL	Temperature is the evil twin: effects of increased temperature and ocean acidification on reproduction in a reef fish	Reproduction in many organisms can be disrupted by changes to the physical environment, such as those predicted to occur during climate change. Marine organisms face the dual climate change threats of increasing temperature and ocean acidification, yet no studies have examined the potential interactive effects of these stressors on reproduction in marine fishes. We used a long-term experiment to …	2015	10.1890/14-0559.1	1	0	Not on birds	0	0
WoS	Miller, MGR; Carlile, N; Phillips, JS; McDuie, F; Congdon, BC	Importance of tropical tuna for seabird foraging over a marine productivity gradient	Foraging with tuna is a well-documented seabird strategy, referred to as facilitated foraging. However, despite this behaviour being considered almost obligatory in nutrient-poor tropical waters, little data exist on its relative importance to individual colonies. Therefore, to examine facilitated foraging under different patterns of nutrient availability, we tracked wedgetailed shearwaters Arden…	2018	10.3354/meps12376	1	0	Not on provisioning rates	0	0
Pubmed	Minvielle F, Kayang BB, Inoue-Murayama M, Miwa M, Vignal A, Gourichon D, Neau A, Monvoisin JL, Ito S.	Microsatellite mapping of QTL affecting growth, feed consumption, egg production, tonic immobility and body temperature of Japanese quail		2005	10.1186/1471-2164-6-87	1	0	Not on provisioning rates	0	0
WoS	Mitchell, AE; Wolf, BO; Martin, TE	Proximate and evolutionary sources of variation in offspring energy expenditure in songbirds	Aim Understanding variation in offspring energy expenditure is important because energy is critical for growth and development. Weather may exert proximate effects on offspring energy expenditure, but in altricial species these might be masked by parental care and huddling with siblings. Such effects are particularly important to understand given changing global weather patterns, yet studies of w…	2022	10.1111/geb.13467	1	0	Not on provisioning rates	0	0
Pubmed	Miyumo S, Kahi AK, Wasike CB.	Non-genetic sources of variation and temporal variability in growth and feed efficiency traits among phylogenetically distinct clusters of indigenous chicken in Kenya		2016	10.1007/s11250-016-1129-z	1	0	Not on provisioning rates	0	0
Scopus	Mohammed A.A.; Jacobs J.A.; Murugesan G.R.; Cheng H.W.	Animal well-being and behavior: Effect of dietary synbiotic supplement on behavioral patterns and growth performance of broiler chickens reared under heat stress	This study examined the effects of a dietary synbiotic supplement on the behavioral patterns and growth performance of broiler chickens exposed to heat stress (HS). Three hundred sixty 1-day-old male Ross 708 broiler chicks were distributed among 24 floor pens (15 chicks per pen); each pen was randomly assigned to one of 3 dietary treatments containing a synbiotic at 0 (control), 0.5 (0.5X) and 1…	2018	10.3382/ps/pex421	1	0	Not on provisioning rates	0	0
Scopus	Møller A.P.	Habitat selection and feeding activity in the Magpie Pica pica	Habitat selection and feeding activity was studied in the Magpie Pica pica for a three year period during 600 hours of observation. The species was solitary except for communal roosting in the non-breeding season and social gatherings throughout the year. Flocking was rare even though interspecific competitors (Hooded Crows Corvus cornix), which induce flocking in some areas, was found in high nu…	1983	10.1007/BF01640161	1	0	Not on provisioning rates	0	0
WoS	Moller, EF; Johansen, KL; Agersted, MD; Riget, F; Clausen, DS; Larsen, J; Lyngs, P; Middelbo, A; Mosbech, A	Zooplankton phenology may explain the North Water polynya's importance as a breeding area for little auks	The little auk Alle alle is the most abundant seabird in the North Atlantic, and >80% of the global population breeds along Greenland's shores of the North Water (NOW) polynya region. We questioned why the NOW is such an important little auk breeding area, and hypothesized that the key factor may involve chick feeding opportunities. We studied the oceanography, and the distribution and abundance …	2018	10.3354/meps12745	1	0	Not on altricial birds	0	0
Scopus	Montevecchi W.A.; Birt-Friesen V.L.; Cairns D.K.	Reproductive energetics and prey harvest of Leach's storm-petrels in the Northwest Atlantic	Field metabolic rates (FMRs) of Oceanodroma leucorhoa that remained in burrows averaged 83.3 ± 19.4 kJ/d. FMRs increased significantly with time at sea and metabolism at sea was estimated to be 161 ± 18 kJ/d. FMRs integrated over activity on land and activity at sea averaged 124 kJ/d during incubation and 142 kJ/d during chick rearing. Incubating adults weighed significantly more than adults rear…	1992	10.2307/1940160	1	0	Not on provisioning rates	0	0
WoS	Montevecchi, WA; Regular, PM; Rail, JF; Powers, K; Mooney, C; D'Entremont, KJN; Garthe, S; Guzzwell, L; Wilhelm, SI	OCEAN HEAT WAVE INDUCES BREEDING FAILURE AT THE SOUTHERN BREEDING LIMIT OF THE NORTHERN GANNET MORUS BASSANUS	We document unprecedented abandonments and breeding failures by Northern Gannets in eastern Canada at Cape St. Mary's, Bonaventure Island, and the Magdalen Islands. These events were associated with a marine heat wave during chick rearing in the late summer of 2012. The rapid onset of abandonment at Cape St. Mary's also coincided with intense lightning and thunder during an overnight storm. Paren…	2021		1	0	Not on altricial birds	0	0
Scopus	Monticelli D.; Ramos J.A.; Catry T.; Pedro P.; Paiva V.H.	Reproductive parameters of tropical lesser noddies respond to local variations in oceanographic conditions and weather	Most attempts to link seabirds and climate/oceanographic effects have concerned the Atlantic and Pacific Oceans with comparatively few studies in the tropical Indian Ocean. This paper examines the reproductive response of the lesser noddy Anous tenuirostris to temporal fluctuations in oceanographic and climatic conditions using 8 years of monitoring data from Aride Island (Seychelles), tropical W…	2014	10.1016/j.ecss.2013.12.026	1	0	Not on altricial birds	0	0
Scopus	Morales M.B.; Martín C.A.	Otis tarda Great bustard	The sections on Field characters, Habitat, Distribution, Population, Movements, Food, Social pattern and behaviour, Breeding, Plumage, Measurements, Weights, and Geographical variation have been updated and partially re-written. Two new sections have been created on Conservation and Survival. New information is given on age and timing of acquisition of full adult plumage, habitat use in Iberia, c…	2002		1	0	Not on provisioning rates	0	0
Scopus	Moreau J.; Perroud L.; Bollache L.; Yannic G.; Teixeira M.; Schmidt N.M.; Reneerkens J.; Gilg O.	Discriminating uniparental and biparental breeding strategies by monitoring nest temperature	Birds exhibit a wide diversity of breeding strategies. During incubation or chick-rearing, parental care can be either uniparental, by either the male or the female, or biparental. Understanding the selective pressures that drive these different strategies represents an exciting challenge for ecologists. In this context, assigning the type of parental care at the nest (e.g. biparental or uniparen…	2018	10.1111/ibi.12507	1	0	Not on provisioning rates	0	0
Scopus	Moreno R.; Jover L.; Diez C.; Sardà F.; Sanpera C.	Ten Years after the Prestige Oil Spill: Seabird Trophic Ecology as Indicator of Long-Term Effects on the Coastal Marine Ecosystem	Major oil spills can have long-term impacts since oil pollution does not only result in acute mortality of marine organisms, but also affects productivity levels, predator-prey dynamics, and damages habitats that support marine communities. However, despite the conservation implications of oil accidents, the monitoring and assessment of its lasting impacts still remains a difficult and daunting t…	2013	10.1371/journal.pone.0077360	1	0	Not on altricial birds	0	0
WoS	Morrison, KW; Morrison, NC; Buchheit, RM; Dunn, R; Battley, PF; Thompson, DR	The canalized parental roles of a Eudyptes penguin constrain provisioning and growth of chicks during nutritional stress	Behavioral plasticity may allow organisms to respond adaptively to reduced food availability caused by climate change, facilitating population persistence. Conversely, inflexible parental roles may constrain sex-specific parental investment and amplify reduced reproductive fitness during nutritional stress. We examined chick-provisioning rates of transponder-tagged female and male eastern rockhop…	2016	10.1007/s00265-016-2060-z	1	0	Not on altricial birds	0	0
Scopus	Mortensen J.L.; Reed J.M.	Parental incubation patterns and the effect of group size in a Neotropical cooperative breeder	In many cooperatively breeding species, young ("helpers") from one year help other adults raise offspring the following year. In contrast to helper effects during the nestling or postfledging stages of the avian breeding cycle, potential benefits from helpers during incubation are poorly studied. We analyzed 39 clutches and recorded 6,027 off-bouts to document incubation behavior in the White-bre…	2018	10.1642/AUK-17-236.1	1	0	Not on provisioning rates	0	0
WoS	Mosca, F; Madeddu, M; Mangiagalli, MG; Colombo, E; Cozzi, MC; Zaniboni, L; Cerolini, S	Bird density, stress markers and growth performance in the Italian chicken breed Milanino	The Milanino is an Italian chicken breed included in a conservation project run by the University of Milan. It is characterized by good fertility, heavy body weights, high adaptation ability to adverse climate conditions, and disease resistance. Because of these characteristics, the Milanino could represent an important genetic resource for alternative production systems. This research was aimed …	2015	10.3382/japr/pfv044	1	0	Not on provisioning rates	0	0
Scopus	Moss D.	Growth of nestling sparrowhawks (Accipiter nisus)	Growth rates, mortality and parental care of nestling sparrowhawks were studied in southwest Scotland. Ae Forest was a conifer plantation 200–400 metres above sea‐level, while the Annan valley consisted of farmland, woods, and small plantations on low ground. Nestling sparrowhawks were measured daily from hatching for 21–24 days. Weight, tarsus length and outermost primary feather length were rec…	1979	10.1111/j.1469-7998.1979.tb03371.x	1	0	Not on provisioning rates	0	0
PubMed	Muchadeyi FC, Wollny CB, Eding H, Weigend S, Makuza SM, Simianer H.	Variation in village chicken production systems among agro-ecological zones of Zimbabwe		2007	10.1007/s11250-007-9050-0	1	0	Not on provisioning rates	0	0
WoS	Mueller, CA; Joss, JMP; Seymour, RS	The energy cost of embryonic development in fishes and amphibians, with emphasis on new data from the Australian lungfish, Neoceratodus forsteri	The rate of oxygen consumption throughout embryonic development is used to indirectly determine the 'cost' of development, which includes both differentiation and growth. This cost is affected by temperature and the duration of incubation in anamniote fish and amphibian embryos. The influences of temperature on embryonic development rate, respiration rate and energetics were investigated in the A…	2011	10.1007/s00360-010-0501-y	1	0	Not on birds	0	0
WoS	Muir, WI; Groves, PJ	Incubation and hatch management: consequences for bone mineralization in Cobb 500 meat chickens	From 35 days of age fast growing meat chickens spend extended periods sitting or lying and less time standing. In a fast-feathering parent line lower early incubation temperatures which delayed chick hatch time, improved bone ash and extended their standing time. This incubation study assessed the consequences of incubation temperatures, hatch time and chick management at hatch/take off on femora…	2018	10.1017/S1751731117001938	1	0	Not on provisioning rates	0	0
Pubmed	Mujahid A, Akiba Y, Toyomizu M.	Acute heat stress induces oxidative stress and decreases adaptation in young white leghorn cockerels by downregulation of avian uncoupling protein		2007	10.1093/ps/86.2.364	1	0	Not on provisioning rates	0	0
WoS	Mujahid, A	Nutritional Strategies to Maintain Efficiency and Production of Chickens under High Environmental Temperature	Climate model projections indicate that the global surface temperature will probably rise a further 1.1 to 6.4 degrees C during the twenty-first century, which is expected to have a significant impact on the efficiency, production, morbidity and mortality of domestic animals. Presently, high environmental temperature exposure is of major concern for the poultry industry especially in hot regions …	2011	10.2141/jpsa.010115	1	0	Not on provisioning rates	0	0
WoS	Mukhopadhyay, SP; Wood, JA; Saliba, AJ; Blanchard, CL; Carr, BT; Prenzler, PD	Evaluation of puffing quality of Australian desi chickpeas by different physical attributes	Puffing involves roasting grains or legumes in hot sand without oil for a short time resulting in a popped type of healthy snack food. The aim of the present study was to understand the range of puffing ability of Australian desi chickpea genotypes. Calculations for puffing yield, expansion volume and puff size from the literature were applied to our samples. In addition, it was necessary to deve…	2015	10.1016/j.lwt.2015.06.068	1	0	Not on birds	0	0
WoS	Muller, CG; Chilvers, BL; Chiaradia, A; French, RK; Kato, A; Ropert-Coudert, Y; Battley, PF	Foraging areas and plasticity of yellow-eyed penguins Megadyptes antipodes in their subantarctic range	Foraging behaviour is crucial to breeding success for marine predators, including seabirds. Yellow-eyed penguins Megadyptes antipodes are central-place, predominantly benthic foragers around mainland New Zealand. The northern (mainland) population of this Endangered species is declining, with changes in the marine environment a suspected cause, particularly warming water and poorer foraging succe…	2021	10.3354/meps13911	1	0	Not on provisioning rates	0	0
Scopus	Murphy M.T.	Ecological aspects of the reproductive biology of eastern kingbirds: geographic comparisons.	A geographic comparison of the ecology of Tyrannus tyrannus breeding in New York (NY), and Kansas (KS), was conducted. Superimposed on the geographic comparison was a severe drought in KS in 1980. In both populations egg laying peaked at the end of the 1st wk of June, and modal clutch size was 3. Seasonal declines in clutch size were also nearly identical. Clutch size differences were not signifi…	1983	10.2307/1937213	1	0	Not on provisioning rates	0	0
Scopus	Muzzafar K., Amin T., Bhat S.V.	Microbial analysis of street-vended and retort processed ready-to-eat foods available in the markets of Kashmir Valley, India	The present study was carried out to assess the microbiological quality of different ready-to-eat foods available in the markets of Kashmir valley. In this study, 5 different samples were studied for their microbiological quality by enumeration of total viable colony counts. The results suggest the poor microbiological quality of street-vended Samosa, Chickenpatti and Rista(meat balls) and better…	2014		1	0	Not on birds	0	0
WoS	Myksvoll, MS; Erikstad, KE; Barrett, RT; Sandvik, H; Vikebo, F	Climate-Driven Ichthyoplankton Drift Model Predicts Growth of Top Predator Young	Climate variability influences seabird population dynamics in several ways including access to prey near colonies during the critical chick-rearing period. This study addresses breeding success in a Barents Sea colony of common guillemots Uria aalge where trophic conditions vary according to changes in the northward transport of warm Atlantic Water. A drift model was used to simulate interannual …	2013	10.1371/journal.pone.0079225	1	0	Not on provisioning rates	0	0
Scopus	Newton I.	THE ADAPTIVE RADIATION AND FEEDING ECOLOGY OF SOME BRITISH FINCHES	The habitats and foods of ten species of finches studied near Oxford, England, are described in detail, and differences in feeding habits between them are related to differences in bill‐ and leg‐structure, body‐weight and behaviour. The Hawfinch, Siskin, Redpoll and Crossbill live primarily in woodland, the Greenfinch, Linnet and Goldfinch primarily in farmland, while the Bullfinch and Chaffinch …	1967	10.1111/j.1474-919X.1967.tb00005.x	1	0	Not on provisioning rates	0	0
WoS	Ng, KH	Reduction of hazardous SO2 into elemental sulphur over chicken eggshells-derived calcium-based redox agent: A systematic step-by-step thermodynamic analysis and process validations	Current work demonstrated the thermodynamic feasibility of SO2 reduction into elemental S via catalytic reaction-regeneration loop over chicken eggshells-derived Ca-based redox agent, while the experimental results were presented subsequent to thermodynamics analysis for validating purpose. Ideally, CaS, engineered from chicken eggshells, would facilitate the SO2 reduction upon oxygen-transferrin…	2021	10.1016/j.jclepro.2020.123927	1	0	Not on provisioning rates	0	0
Scopus	Nielsen B.L.	Effects of ambient temperature and early open-field response on the behaviour, feed intake and growth of fast- and slow-growing broiler strains	Increased activity improves broiler leg health, but also increases the heat production of the bird. This experiment investigated the effects of early open-field activity and ambient temperature on the growth and feed intake of two strains of broiler chickens. On the basis of the level of activity in an open-field test on day 3 after hatching, fast-growing Ross 208 and slow-growing i657 chickens w…	2012	10.1017/S1751731112000353	1	0	Not on provisioning rates	0	0
WoS	Nielsen, SS; Alvarez, J; Bicout, DJ; Calistri, P; Canali, E; Drewe, JA; Garin-Bastuji, B; Rojas, JLG; Schmidt, CG; Herskin, MS; Chueca, MAM; Padalino, B; Pasquali, P; Roberts, HC; Spoolder, H; Stahl, K; Velarde, A; Viltrop, A; Winckler, C; Tiemann, I; de Jong, I; Gebhardt-Henrich, SG; Keeling, L; Riber, AB; Ashe, S; Candiani, D; Matas, RG; Hempen, M; Mosbach-Schulz, O; Gimeno, CR; van der Stede, …	Welfare of broilers on farm	This Scientific Opinion considers the welfare of domestic fowl (Gallus gallus) related to the production of meat (broilers) and includes the keeping of day-old chicks, broiler breeders, and broiler chickens. Currently used husbandry systems in the EU are described. Overall, 19 highly relevant welfare consequences (WCs) were identified based on severity, duration and frequency of occurrence: 'bone…	2023	10.2903/j.efsa.2023.7788	1	0	Not on provisioning rates	0	0
Scopus	Nilsson J.F.; Stjernman M.; Nilsson J.-Å.	Experimental reduction of incubation temperature affects both nestling and adult blue tits Cyanistes caeruleus	Incubation was for a long time considered to be a period of decreased activity and low cost for parents. It was therefore ignored as a potential factor affecting life-history trade-offs in birds. Lately this view has started to change, and studies now show that there might be considerable costs connected to incubation. We experimentally reduced the nest temperature during incubation in blue tits …	2008	10.1111/j.0908-8857.2008.04199.x	1	0	Not on provisioning rates	0	0
WoS	Nisbet, ICT; Iles, D; Kaneb, A; Mostello, CS; Jenouvrier, S	Breeding performance of Common Terns (Sterna hirundo) does not decline among older age classes	Declines in reproductive performance among older age classes have been reported in many bird and mammal species, and are commonly presented as demonstrating reproductive senescence. However, no declines in performance could be demonstrated in studies of several bird species. We measured reproductive performance in Common Terns (Sterna hirundo) of known age (2-28 yr) during a 19-yr period at a sit…	2020	10.1093/auk/ukaa022	1	0	Not on provisioning rates	0	0
Scopus	Nord A., Nilsson J.	Incubation temperature affects growth and energy metabolism in blue tit nestlings	Because the maintenance of proper developmental temperatures during avian incubation is costly to parents, embryos of many species experience pronounced variation in incubation temperature. However, the effects of such temperature variation on nestling development remain relatively unexplored. To investigate this, we artificially incubated wild blue tit (Cyanistes caeruleus L.) clutches at 35.0°,…	2011	10.1086/662172	1	0	Not on provisioning rates	0	0
WoS	Nordstad, T; Moe, B; Bustnes, JO; Bech, C; Chastel, O; Goutte, A; Sagerup, K; Trouvé, C; Herzke, D; Gabrielsen, GW	Relationships between POPs and baseline corticosterone levels in black-legged kittiwakes (Rissa tridactyla) across their breeding cycle	Chronic exposure to persistent organic pollutants (POPS) in wildlife might alter the response to environmental changes through interference with the regulation of stress hormones. Here, we examined the relationship between blood concentrations of several POPs and baseline plasma corticosterone levels in the black-legged kittiwake (Rissa tridactyla) during three distinct periods in the breeding se…	2012	10.1016/j.envpol.2012.01.044	1	0	Not on altricial birds	0	0
Scopus	Norstrom R.J.; Clark T.P.; Enright M.; Leung B.; Drouillard K.G.; Macdonald C.R.	ABAM, a model for bioaccumulation of POPs in birds: Validation for adult herring gulls and their eggs in Lake Ontario	An Avian BioAccumulation Model (ABAM) of persistent organic pollutant (POP) uptake and elimination in adult life-stage of birds was validated by simulation of concentrations of DDE, dieldrin, mirex, and HCB in herring gull eggs in Lake Ontario for the years 1985, 1990, and 1992. These chemicals represented a range of whole-body half-lives of 82-265 days in the gull. Dietary intake of POPs by a fe…	2007	10.1021/es062205z	1	0	Not on altricial birds	0	0
Pubmed	O'Hara PD, Avery-Gomm S, Wood J, Bowes V, Wilson L, Morgan KH, Boyd WS, Hipfner JM, Desforges JP, Bertram DF, Hannah C, Ross PS.	Seasonal variability in vulnerability for Cassin's auklets (Ptychoramphus aleuticus) exposed to microplastic pollution in the Canadian Pacific region		2019	10.1016/j.scitotenv.2018.08.238	1	0	Not on provisioning rates	0	0
Scopus	Ohagwu C.J., Okonkwo W.I., Mbah G.C.E., Njoku H.O.	Numerical modeling of Trombe wall solar chick brooder for optimal poultry production	Poultry brooding requires optimal provision of heat, medication, water and feed on abuilt environment deep litter for day-old chick. This built environment (Trombe wall solar chick brooder) has been developed but has not been numerically modeled and validated. Therefore, numerical modeling, simulation and validation are carried out on Trombe wall solar chick brooder. Predictive linear differentia…	2021		1	0	Not on provisioning rates	0	0
WoS	Oliphant, A; Thatje, S	Variable shrimp in variable environments: reproductive investment within Palaemon varians	The maternal environment may influence the quantity and quality of resources invested in offspring (per-offspring provisioning) and this trait, in turn, affects larval fitness and may carry-over into early juvenile life. Here, per-offspring investment was measured across three consecutive breeding seasons for the caridean shrimp, Palaemon varians. Egg and hatchling larval dry weight as well as ha…	2021	10.1007/s10750-020-04455-z	1	0	Not on birds	0	0
WoS	Olsson, M; Gullberg, A; Shine, R; Madsen, T; Tegelstrom, H	Paternal genotype influences incubation period, offspring size and offspring shape in an oviparous reptile	Theoretical models for tie evolution of life-history traits assume a genetic basis for a significant proportion of the phenotypic variance observed in characteristics such as hatching date and offspring size. However, recent experimental work has shown that much oi the phenotypic variance in hatchling reptiles is induced by nongenetic factors, such as maternal nutrition and thermoregulation, and …	1996	10.1111/j.1558-5646.1996.tb02372.x	1	0	Not on birds	0	0
WoS	Olubodun, J; Zulkifli, I; Hair-Bejo, M; Kasim, A; Soleimani, AF	Physiological response of glutamine and glutamic acid supplemented broiler chickens to heat stress	This study was conducted to investigate the effects of dietary glutamine (Gln) + glutamic acid (Glu) supplementation on growth performance and physiological stress response broilers exposed to cyclic heat stress. Day-old commercial broiler chickens were kept in environmentally controlled chambers and fed (i) basal diet (control), (ii) basal diet + 0.5% Gln+Glu from 1 to 21 days of age. From day 2…	2015	10.1399/eps.2015.87	1	0	Not on provisioning rates	0	0
Scopus	Oosthuizen W.C., Pistorius P.A., Korczak-Abshire M., Hinke J.T., Santos M., Lowther A.D.	The foraging behavior of nonbreeding Adélie penguins in the western Antarctic Peninsula during the breeding season	Information on marine predator at-sea distributions is key to understanding ecosystem and community dynamics and an important component of spatial management frameworks that aim to identify regions important for conservation. Tracking data from seabirds are widely used to define priority areas for conservation, but such data are often restricted to the breeding population. This also applies to pe…	2022	10.1002/ecs2.4090	1	0	Not on provisioning rates	0	0
WoS	Orange, JP; Davis, CA; Elmore, RD; Fuhlendorf, SD	TEMPORARY COMMUNAL BROODING IN NORTHERN BOBWHITE AND SCALED QUAIL BROODS	Communal brooding, which can occur as a result of brood amalgamation or communal parental care, is a common alternative brooding strategy observed in many precocial bird species. Although the occurrence of long-term communal brooding has been documented in numerous waterfowl species, and to a lesser extent in gallinaceous species, the occurrence and mechanisms facilitating temporary or short-term…	2016	10.3398/064.076.0113	1	0	Not on altricial birds	0	0
Scopus	Ortiz N.; Ibáñez C.M.; Farías A.; Pardo-Gandarillas M.C.; Uriarte I.	Enteroctopus megalocyathus, Patagonian red octopus	The Patagonian red octopus, Enteroctopus megalocyathus, is distributed around the southern end of South America, along the coasts of Chile and Argentine Patagonia, with genetically distinct populations on the Atlantic and the Pacific coasts. This chapter describes the biological and ecological aspects and evolutionary patterns of this species, based on aquaculture-related research, population bio…	2024	10.1016/B978-0-12-820639-3.00013-3	1	0	Not on birds	0	0
Scopus	Osborne P.E.	Key issues in assessing the feasibility of reintroducing the great bustard Otis tarda to Britain	The great bustard is a globally-threatened species needing conservation action across Europe. This paper discusses key issues in the case for reintroducing the bird to Britain. Great bustards became extinct as a breeding species in Britain in 1832 probably as a result of hunting, agricultural change and inclement weather. The factors that caused the loss are no longer thought to operate. Suitable…	2005	10.1017/S0030605305000050	1	0	Not on provisioning rates	0	0
WoS	Osborne, OE; O'Hara, PD; Whelan, S; Zandbergen, P; Hatch, SA; Elliott, KH	Breeding seabirds increase foraging range in response to an extreme marine heatwave	Marine heatwaves are increasing in frequency and can disrupt marine ecosystems non-linearly. In this study, we examined the effect of the North Pacific warming event of 2014, the largest long-term sea surface anomaly on record, on black-legged kittiwake Rissa tridactyla foraging trips before, during, and after the event. We assessed foraging trip characteristics (trip distance and duration), the …	2020	10.3354/meps13392	1	0	Not on altricial birds	0	0
Scopus	Oswald S.; Arnold J.; Hatch J.; Nisbet I.	Piracy at the nest: Factors driving kleptoparasitic behaviour of Common Tern Sterna hirundo chicks	Stealing of provisioned food items by adult conspecifics (intraspecific kleptoparasitism or piracy) is common among birds, can reduce breeding success and may be one disadvantage of colonial breeding. Theft by chicks from neighbouring broods has rarely been quantified but may have similar reproductive consequences and the factors that influence it require further study. We took advantage of unusu…	2012	10.3161/000164512X653971	1	0	Not on altricial birds	0	0
Scopus	Ouwehand J.; Asso A.A.; Johnston B.; Bot S.; Bil W.; Groenewoud F.; Both C.	Experimental Food Supplementation at African Wintering Sites Allows for Earlier and Faster Fuelling and Reveals Large Flexibility in Spring Migration Departure in Pied Flycatchers	By travelling vast distances, migratory birds take advantage of earth's seasonality. Afro-Palearctic migrants can profit from lush spring conditions in temperate regions for chick rearing, but must also gain sufficient energy reserves to cross the Sahara. Rainfall during the dry season in Africa may influence the food available to birds to accumulate reserves. Conflicts of interests in resource e…	2023	10.5253/arde.2022.a37	1	0	Not on provisioning rates	0	0
Scopus	Packard G.C., Packard M.J.	The overwintering strategy of hatchling painted turtles, or how to survive in the cold without freezing	Hatchling painted turtles typically spend their first winter inside the shallow, subterranean nest where they completed incubation the preceding summer. This behavior often exposes animals in northerly populations in midwinter to life-threatening conditions of ice and cold. The hatchlings apparently withstand exposure to such conditions by avoiding freezing, but they do so without the benefit of …	2001	10.1641/0006-3568(2001)051[0199:TOSOHP]2.0.CO;2	1	0	Not on birds	0	0
WoS	Packard, GC; Packard, MJ	Natural freeze-tolerance in hatchling painted turtles?	Hatchlings of the North American painted turtle (Family Emydidae: Chrysemys picta) typically spend their first winter of life inside a shallow, subterranean hibernaculum (the natal nest) where life-threatening conditions of ice and cold commonly occur. Although a popular opinion holds that neonates exploit a tolerance for freezing to survive the rigors of winter, hatchlings are more likely to wit…	2003	10.1016/S1095-6433(02)00264-7	1	0	Not on birds	0	0
Scopus	Paiva V.H.; Geraldes P.; Ramírez I.; Meirinho A.; Garthe S.; Ramos J.A.	Foraging plasticity in a pelagic seabird species along a marine productivity gradient	The foraging plasticity in a pelagic seabird species, Cory's shearwater Calonectris diomedea, was compared during incubation and chick-rearing among 7 different breeding sites in the North Atlantic. These sites, with contrasting ecological conditions, were situated in the Azores (Corvo, Faial, Graciosa and Sta. Maria), Berlengas (Berlenga), Madeira (Desertas) and Selvagens (Selvagem Grande) archi…	2009	10.3354/meps08319	1	0	Not on altricial birds	0	0
Scopus	Paiva V.H.; Geraldes P.; Ramírez I.; Meirinho A.; Garthe S.; Ramos J.A.	Oceanographic characteristics of areas used by Cory's shearwaters during short and long foraging trips in the North Atlantic	Many breeding seabird species are central-place foragers and constrained to find productive prey patches within their foraging ranges. We assessed how different populations of a pelagic seabird species, the Cory's shearwater Calonectris diomedea, breeding in oceanic and neritic conditions, cope with these constraints in the North Atlantic, during both incubation and chick-rearing periods. We anal…	2010	10.1007/s00227-010-1417-5	1	0	Not on altricial birds	0	0
PubMed	Park SO, Park BS, Hwangbo J.	Effect of cold water and inverse lighting on growth performance of broiler chickens under extreme heat stress		2015		1	0	Not on provisioning rates	0	0
WoS	Pascoe, P; Raymond, B; Carmichael, N; McInnes, J	The current trajectory of king penguin (Aptenodytes patagonicus) chick numbers on Macquarie Island in relation to environmental conditions	Macquarie Island's king penguin (Aptenodytes patagonicus) population has changed dramatically over recent centuries. Following near decimation from commercial exploitation during the 19th and early 20th centuries, chick numbers increased rapidly from 1930-1980. Since then, the population's trajectory has remained unreported, and environmental factors potentially influencing the population are poo…	2022	10.1093/icesjms/fsac139	1	0	Not on provisioning rates	0	0
Scopus	Patiño-Martinez J., Marco A., Quiñones L., Calabuig C.P.	False eggs (SAGs) facilitate social post-hatching emergence behaviour in leatherback turtles Dermochelys coriacea (Testudines: Dermochelyidae) nests [Los huevos falsos (SAGs) facilitan el comportamiento social de emergencia en las crías de la tortuga laúd Dermochelys coriacea (Testudines: Dermochelyidae)]	False eggs (SAGs) facilitate social post-hatching emergence behaviour in Leatherback turtles Dermochelys coriacea (Testudines: Dermochelyidae) nests. Hatchling emergence to the beach surface from deep sand nests occurs without parental care. Social behaviour among siblings is crucial to overcome this first challenge in sea turtles life. This study, carried out at the Caribbean coast of Colombia, …	2010		1	0	Not on birds	0	0
WoS	PATINO-MARTINEZ, J; DOS PASSOS, L; AMADOR, R; TEIXIDOR, A; CARDOSO, S; MARCO, A; KOENEN, F; DUTRA, A; EIZAGUIRRE, C; DIERICKX, EG; TIWARI, M; SZEKELY, T; MORENO, R	Strategic nest site selection in one of the world's largest loggerhead turtle nesting colonies, on Maio Island, Cabo Verde	For species without parental care, such as sea turtles, nest site selection is particularly important for embryo development, hatchling survival and, ultimately, reproductive success. We conducted an 8-year (2012-2019) capture-mark-recapture study of the re-nesting behaviour of loggerhead turtles Caretta caretta to identify both inter- and intra-beach patterns of nest site selection. Our study si…	2023	10.1017/S0030605321001496	1	0	Not on birds	0	0
WoS	Patricio, AR; Varela, MR; Barbosa, C; Broderick, AC; Airaud, MBF; Godley, BJ; Regalla, A; Tilley, D; Catry, P	Nest site selection repeatability of green turtles, Chelonia mydas, and consequences for offspring	Nest site selection is a critical behaviour, particularly in species with no parental care, as it can greatly impact offspring survival. Marine turtles depend on sandy beaches to nest, where they select from a range of microhabitats that may differently affect hatchling survival and phenotype. Here we describe the degree of nest site selection at one of the largest green turtle rookeries globally…	2018	10.1016/j.anbehav.2018.03.006	1	0	Not on birds	0	0
Scopus	Patrick S.C.; Martin J.G.A.; Ummenhofer C.C.; Corbeau A.; Weimerskirch H.	Albatrosses respond adaptively to climate variability by changing variance in a foraging trait	The ability of individuals and populations to adapt to a changing climate is a key determinant of population dynamics. While changes in mean behaviour are well studied, changes in trait variance have been largely ignored, despite being assumed to be crucial for adapting to a changing environment. As the ability to acquire resources is essential to both reproduction and survival, changes in behavi…	2021	10.1111/gcb.15735	1	0	Not on altricial birds	0	0
Pubmed	Patterson A, Gilchrist HG, Benjaminsen S, Bolton M, Bonnet-Lebrun AS, Davoren GK, Descamps S, Erikstad KE, Frederiksen M, Gaston AJ, Gulka J, Hentati-Sundberg J, Huffeldt NP, Johansen KL, Labansen AL, Linnebjerg JF, Love OP, Mallory ML, Merkel FR, Montevecchi WA, Mosbech A, Olsson O, Owen E, Ratcliffe N, Regular PM, Reiertsen TK, Ropert-Coudert Y, Strøm H, Thórarinsson TL, Elliott KH.	Foraging range scales with colony size in high-latitude seabirds		2022	10.1016/j.cub.2022.06.084	1	0	Not on altricial birds	0	0
WoS	Patterson, A; Gilchrist, HG; Chivers, L; Hatch, S; Elliott, K	A comparison of techniques for classifying behavior from accelerometers for two species of seabird	The behavior of many wild animals remains a mystery, as it is difficult to quantify behavior of species that cannot be easily followed throughout their daily or seasonal movements. Accelerometers can solve some of these mysteries, as they collect activity data at a high temporal resolution (<1 s), can be relatively small (<1 g) so they minimally disrupt behavior, and are increasingly capable of r…	2019	10.1002/ece3.4740	1	0	Not on provisioning rates	0	0
WoS	Peck, DR; Congdon, BC	Sex-specific chick provisioning and diving behaviour in the wedge-tailed shearwater Puffinus pacificus	Mechanisms that drive sex-specific foraging behaviour in seabirds are not fully understood. In some cases, sexual-size dimorphism has been implicated. However, recent empirical work indicates that foraging behaviour may also differ between sexes of monomorphic seabird taxa. We simultaneously examined sex-specific differences in adult foraging behaviour, chick provisioning rates and maximum dive-d…	2006	10.1111/j.2006.0908-8857.03558.x	1	0	Not on altricial birds	0	0
WoS	Peck, DR; Congdon, BC	Colony-specific foraging behaviour and co-ordinated divergence of chick development in the wedge-tailed shearwater Puffinus pacificus	We examined divergence in foraging, provisioning and chick developmental patterns between wedge-tailed shearwaters Puffinus pacificus breeding at a temperate (Lord Howe Island) and sub-tropical (Heron Island) location. We aimed to evaluate the potential for different foraging environments to cause co-ordinated adaptive divergence in these characteristics. Adult foraging and provisioning behaviour…	2005	10.3354/meps299289	1	0	Not on altricial birds	0	0
Scopus	Pedro P.I.; Monticelli D.; Paiva V.H.; Ramos J.A.	Diet of tropical Roseate Tern chicks on Aride Island and the role of local oceanographic conditions and age of chicks on food provisioning	Small seabirds are very sensitive to changes in the availability of prey and thus may be good indicators of changes in species composition and availability of prey. However, long-term data on dietary variation is scarce for tropical tern species. This paper assembles 9 years of data on deliveries of fish prey to Roseate Tern chicks of known-age on Aride Island, the Seychelles, in the western Indi…	2014	10.1071/MU13024	1	0	Not on altricial birds	0	0
WoS	Peebles, ED; Berry, WD; Keirs, RW; Bennett, LW; Gerard, PD	Effects of injected gluconeogenic supplementation on the performance of broilers from young breeders	Previous research has shown that administering carbohydrates to late-term embryos increases chick hatching weight and liver glycogen content and that supplementing broiler chicks from young hens at day of hatch with subcutaneously injected hydrolyzed casein and thiamine enhances their early performance. It was hypothesized that other practical and readily available gluconeogenic energy sources, i…	2006	10.1093/ps/85.3.371	1	0	Not on provisioning rates	0	0
WoS	Pelletier, D; Blier, P; Vézina, F; Guillemette, M	Good times bad times - Unfavorable breeding conditions, more than divorce, lead to increased parental effort and reduced physiological condition of northern gannets	Decreased productivity in long-lived bird species is linked to prey depletion in marine ecosystems. Seabirds, however, exhibit behavioral flexibility at individual level to prevent this outcome. One such strategy to alleviate any impact on fitness would be to divorce from their partners. Although changing mates and increasing foraging effort have been shown to increase or maintain reproductive su…	2023	10.3389/fevo.2023.1108293	1	0	Not on altricial birds	0	0
WoS	Pereira, JM; Paiva, VH; Phillips, RA; Xavier, JC	The devil is in the detail: small-scale sexual segregation despite large-scale spatial overlap in the wandering albatross	Sexual segregation in foraging habitat occurs in many marine predators and is usually attributed to competitive exclusion, different parental roles of each sex or niche specialisation associated with sexual size dimorphism. However, relatively few studies have attempted to understand the patterns and underlying drivers of local-scale sexual segregation in marine predators. We studied habitat use,…	2018	10.1007/s00227-018-3316-0	1	0	Not on provisioning rates	0	0
Scopus	Perlaza-Gamboa A., Giraldo A., Payán L.F., Estela F.A.	Association of sea surface temperature and the abundance of the brown Booby (Sula leucogaster) according to the state of development in the Gorgona National Natural Park [Asociación de la temperatura superficial del mar y la abundancia del Piquero Café (Sula leucogaster) según el estado de desarrollo en el Parque Nacional Natural Gorgona]	Variation trophic three developmental structurein thephysicochemical of the stages pelagic (chicks environment.conditionsjuveniles of Fortheand sea this adults) can reason,influence of the we Brown aimed the distributionBooby to evaluate (Sula and the leucogaster abundance association etesiaca of betweenseabirds) and thebythe abundanceaffectingsea surface the of temperature (SST) and its thermal …	2020	10.25268/bimc.invemar.2020.49.SuplEsp.1046	1	0	Not on provisioning rates	0	0
WoS	Perlut, NG; Travis, SE; Dunbar, CA; Strong, AM; Wright, DM	Nestling sex ratios do not support long-term parity in two species with different life-history strategies	To maximize fitness, breeding adults may respond to environmental processes by adjusting their progeny's sex ratios. R. A. Fisher in 1930 hypothesized that frequency-dependent selection would result in equal investment in sons and daughters over the long term, yielding a balanced sex ratio if the costs of raising a son and daughter are equal. Diverse hypotheses have tried to explain population an…	2014	10.1642/AUK-13-183.1	1	0	Not on provisioning rates	0	0
WoS	Péron, C; Delord, K; Phillips, RA; Charbonnier, Y; Marteau, C; Louzao, M; Weimerskirch, H	Seasonal variation in oceanographic habitat and behaviour of white-chinned petrels Procellaria aequinoctialis from Kerguelen Island	Marine environments experience seasonal variation in physical and biological parameters, with consequent changes in predator distributions. During the breeding period, proximity to suitable feeding sites is essential for central place foragers, whereas during the non-breeding period their distribution is relatively unconstrained. We combined light-based geolocation and satellite tracking to inves…	2010	10.3354/meps08785	1	0	Not on altricial birds	0	0
WoS	Perrault, JR; Page-Karjian, A; Morgan, AN; Burns, LK; Stacy, NI	Morphometrics and blood analytes of leatherback sea turtle hatchlings (Dermochelys coriacea) from Florida: reference intervals, temporal trends with clutch deposition date, and body size correlations	The northwest Atlantic leatherback sea turtle (Dermochelys coriacea) population is exhibiting decreasing trends along numerous nesting beaches. Since population health and viability are inherently linked, it is important to establish species- and life-stage class-specific blood analyte reference intervals (RIs) so that effects of future disturbances on organismal health can be better understood. …	2022	10.1007/s00360-021-01422-5	1	0	Not on birds	0	0
Pubmed	Petalas C, Lazarus T, Lavoie RA, Elliott KH, Guigueno MF.	Foraging niche partitioning in sympatric seabird populations		2021	10.1038/s41598-021-81583-z	1	0	Not on altricial birds	0	0
Scopus	Peters G.	A new device for monitoring gastric pH in free-ranging animals	An autonomous stomach probe for the measurement of gastric pH and temperature in free-ranging animals is presented. The probe was successfully deployed in four species of penguins and measured pH for periods of up to 10 days under fluctuating pressure conditions. The resolution of pH was better than 0.1 pH units, and the absolute accuracy was on average better than 0.25 pH units for deployment in…	1997	10.1152/ajpgi.1997.273.3.g748	1	0	Not on altricial birds	0	0
Scopus	Petrucciani A.; Yu G.; Ventresca M.	Multi-season transmission model of Eastern Equine Encephalitis	Eastern Equine Encephalitis (EEE) is an arbovirus that, while it has been known to exist since the 1930’s, recently had a spike in cases. This increased prevalence is particularly concerning due to the severity of the disease with 1 in 3 symptomatic patients dying. The cause of this peak is currently unknown but could be due to changes in climate, the virus itself, or host behavior. In this paper…	2022	10.1371/journal.pone.0272130	1	0	Not on birds	0	0
Scopus	Phillips J.A.; Fayet A.L.; Guilford T.; Manco F.; Warwick-Evans V.; Trathan P.	Foraging conditions for breeding penguins improve with distance from colony and progression of the breeding season at the South Orkney Islands	Background: According to central place foraging theory, animals will only increase the distance of their foraging trips if more distant prey patches offer better foraging opportunities. Thus, theory predicts that breeding seabirds in large colonies could create a zone of food depletion around the colony, known as “Ashmole’s halo”. However, seabirds’ decisions to forage at a particular distance ar…	2021	10.1186/s40462-021-00261-x	1	0	Not on altricial birds	0	0
WoS	Phillips, RA; Silk, JRD; Croxall, JP	Foraging and provisioning strategies of the light-mantled sooty albatross at South Georgia: competition and co-existence with sympatric pelagic predators	Foraging and provisioning strategies of the light-mantled sooty albatross (LMSA) Phoebetria palpebrata were studied during chick-rearing at Bird Island, South Georgia, in January to May 2003. Virtually all trips of satellite-tracked birds were restricted to Antarctic waters. Individual birds followed a diversity of foraging routes, the majority to shelf and shelf-slope areas along the southern Sc…	2005	10.3354/meps285259	1	0	Not on altricial birds	0	0
Scopus	Piper W.H.; Glines M.R.; Rose K.C.	Climate change-associated declines in water clarity impair feeding by common loons	Climate change has myriad impacts on ecosystems, but the mechanisms by which it affects individual species can be difficult to pinpoint. One strategy to discover such mechanisms is to identify a specific ecological factor related to survival or reproduction and determine how that factor is affected by climate. Here we used Landsat imagery to calculate water clarity for 127 lakes in northern Wisco…	2024	10.1002/ecy.4291	1	0	Not on altricial birds	0	0
WoS	Pogány, A; van Dijk, RE; Horváth, P; Székely, T	PARENTAL BEHAVIOR AND REPRODUCTIVE OUTPUT IN MALE-ONLY CARED AND FEMALE-ONLY CARED CLUTCHES IN THE EURASIAN PENDULINE TIT (REMIZ PENDULINUS)	Diverse patterns of parental care, including uniparental care by either the male or the female, provide excellent opportunities to investigate how variation in social traits is maintained in wild populations. Coexistence of different parental strategies within the same population is expected when they exhibit similar cost-benefit ratios. We investigated one of the most diverse avian breeding syst…	2012	10.1525/auk.2012.12080	1	0	Not on provisioning rates	0	0
WoS	Poisbleau, M; Demongin, L; Hardouin, LA; Carslake, D; Eens, M; Quillfeldt, P	Hatching vocalisations in free-living Rockhopper Penguins	We analysed the vocalisation behaviour of Rockhopper Penguin chicks Eudyptes chrysocome during hatching. Hatching vocalisation rates (in number per minute) were not consistently influenced by ambient air temperature. They did not differ between chicks hatching from first-laid eggs (which are smaller, hatch second, and usually suffer brood reduction) and chicks hatching from second-laid eggs (whic…	2013	10.5253/078.101.0105	1	0	Not on provisioning rates	0	0
WoS	Polito, MJ; Trivelpiece, WZ; Patterson, WP; Karnovsky, NJ; Reiss, CS; Emslie, SD	Contrasting specialist and generalist patterns facilitate foraging niche partitioning in sympatric populations of Pygoscelis penguins	Specialization is a common mechanism of niche differentiation that can lead to ecological co-existence among species. However, species with specialized habitat or dietary requirements often exhibit a high degree of sensitivity to environmental change. Understanding patterns of specialization and niche segregation among Antarctic marine predators is of increased importance because of recent climat…	2015	10.3354/meps11095	1	0	Not on provisioning rates	0	0
WoS	Pollard, AS; Boyd, S; McGonnell, IM; Pitsillides, AA	The role of embryo movement in the development of the furcula	The pectoral girdle is a complex structure which varies in its morphology between species. A major component in birds is the furcula, which can be considered equivalent to a fusion of the paired clavicles found in many mammals, and the single interclavicle found in many reptiles. These elements are a remnant of the dermal skeleton and the only intramembranous bones in the trunk. Postnatally, the …	2017	10.1111/joa.12571	1	0	Not on provisioning rates	0	0
WoS	Ponchon, A; Cornulier, T; Hedd, A; Granadeiro, JP; Catry, P	Effect of breeding performance on the distribution and activity budgets of a predominantly resident population of black-browed albatrosses	Pelagic seabirds breeding at high latitudes generally split their annual cycle between reproduction, migration, and wintering. During the breeding season, they are constrained in their foraging range due to reproduction while during winter months, and they often undertake long-distance migrations. Black-browed albatrosses (Thalassarche melanophris) nesting in the Falkland archipelago remain withi…	2019	10.1002/ece3.5416	1	0	Not on altricial birds	0	0
WoS	Ponchon, A; Gremillet, D; Christensen-Dalsgaard, S; Erikstad, KE; Barrett, RT; Reiertsen, TK; McCoy, KD; Tveraa, T; Boulinier, T	When things go wrong: intra-season dynamics of breeding failure in a seabird	During breeding, long-lived species face important time and energy constraints that can lead to breeding failure when food becomes scarce. Despite the potential implications of intra-season dynamics in breeding failure for individual behavior, carry-over effects, dispersal decisions and population dynamics, little information is currently available on these dynamics at fine temporal scales. Here,…	2014	10.1890/ES13-00233.1	1	0	Not on altricial birds	0	0
WoS	Ponchon, A; Iliszko, L; Grémillet, D; Tveraa, T; Boulinier, T	Intense prospecting movements of failed breeders nesting in an unsuccessful breeding subcolony	Prospecting for a future breeding site may help individuals decide whether to disperse and where to settle. However, little is known about it because of methodological constraints limiting the acquisition of data at fine spatial and temporal resolutions, especially for individuals that have failed breeding. Using recently developed solar-powered GPS-UHF not requiring the recapture of individuals,…	2017	10.1016/j.anbehav.2016.12.017	1	0	Not on altricial birds	0	0
WoS	Pouillot, R; Garin, B; Ravaonindrina, N; Diop, K; Ratsitorahina, M; Ramanantsoa, D; Rocourt, J	A Risk Assessment of Campylobacteriosis and Salmonellosis Linked to Chicken Meals Prepared in Households in Dakar, Senegal	We used a quantitative microbiological risk assessment model to describe the risk of Campylobacter and Salmonella infection linked to chicken meals prepared in households in Dakar, Senegal. The model uses data collected specifically for this study, such as the prevalence and level of bacteria on the neck skin of chickens bought in Dakar markets, time-temperature profiles recorded from purchase to…	2012	10.1111/j.1539-6924.2012.01796.x	1	0	Not on birds	0	0
WoS	Poupart, TA; Waugh, SM; Bost, C; Bost, CA; Dennis, T; Lane, R; Rogers, K; Sugishita, J; Taylor, GA; Wilson, KJ; Zhang, JJ; Arnould, JPY	Variability in the foraging range of Eudyptula minor across breeding sites in central New Zealand	The little penguin Eudyptula minor is primarily an inshore forager with its range generally limited to c. 30km of breeding sites during the nesting period. However, exceptions with greater foraging distances have been recorded in Australia. To investigate the foraging range plasticity in New Zealand we used GPS tracks gathered on 68 individuals in three regions of central New Zealand between 2011…	2017	10.1080/03014223.2017.1302970	1	0	Not on provisioning rates	0	0
Scopus	Pravosudov V.V.; Kitaysky A.S.; Wingfield J.C.; Clayton N.S.	Long-term unpredictable foraging conditions and physiological stress response in mountain chickadees (Poecile gambeli)	Birds respond to short-term deterioration in foraging conditions by increasing their plasma level of corticosterone but the physiological effects of long-term deterioration in food supplies are not well known. In resident passerine birds that winter in temperate climates, such as the mountain chickadee (Poecile gambeli), the food supply may be limited and unpredictable over long periods of time. …	2001	10.1006/gcen.2001.7684	1	0	Not on provisioning rates	0	0
Scopus	Pravosudov V.V.; Roth II T.C.; Forister M.L.; Ladage L.D.; Burg T.M.; Braun M.J.; Davidson B.S.	Population genetic structure and its implications for adaptive variation in memory and the hippocampus on a continental scale in food-caching black-capped chickadees	Food-caching birds rely on stored food to survive the winter, and spatial memory has been shown to be critical in successful cache recovery. Both spatial memory and the hippocampus, an area of the brain involved in spatial memory, exhibit significant geographic variation linked to climate-based environmental harshness and the potential reliance on food caches for survival. Such geographic variati…	2012	10.1111/j.1365-294X.2012.05721.x	1	0	Not on provisioning rates	0	0
Scopus	Puma M.C.; Xin H.; Gates R.S.; Burnham D.J.	An instrumentation system for studying feeding and drinking behavior of individual poultry	This article describes an instrumentation system that was developed to study the dynamic feeding and drinking behavior of individual birds. The system, consisting of 24 feeding and drinking stations interfaced via an RS 485 communication network to a central PC, provides continuous recording of feeding and drinking events. Each feeding/drinking station includes a precision electronic balance (121…	2001		1	0	Not on provisioning rates	0	0
WoS	PUTZ, K; BOST, CA	FEEDING-BEHAVIOR OF FREE-RANGING KING PENGUINS (APTENODYTES-PATAGONICUS)	The foraging ecology of free-living King Penguins (Aptenodytes patagonicus) was studied during October and November 1991 on Possession Island (46 degrees 25' S, 51 degrees 45' E), Crozet Archipelago. Feeding was detected with stomach temperature sensors, which logged feeding activity as indicated by temperature drops. The penguins fed mainly on myctophid fish. Stomach temperature of 16 birds at s…	1994	10.2307/1939552	1	0	Not on altricial birds	0	0
WoS	Pütz, K; Cherel, Y	The diving behaviour of brooding king penguins (Aptenodytes patagonicus) from the Falkland Islands:: variation in dive profiles and synchronous underwater swimming provide new insights into their foraging strategies	The diving behaviour of king penguins (Aptenodytes patagonicus) was studied on the Falkland Islands, where a small population (ca. 300 fledglings year(-1)) is located at the geographical limit of their breeding range. King penguins rearing newly hatched chicks were equipped with time-depth recorders before leaving for sea. In total, 20,175 dives > 3 am were recorded from 12 birds during 15 foragi…	2005	10.1007/s00227-005-1577-x	1	0	Not on altricial birds	0	0
WoS	Pütz, K; Wilson, RP; Charrassin, JB; Raclot, T; Lage, J; Le Maho, Y; Kierspel, MAM; Culik, BM; Adelung, D	Foraging strategy of King Penguins (Aptenodytes patagonicus) during summer at the Crozet Islands	The foraging ecology of King Penguins (Aptenodytes paragonicus) at Possession Island, Crozet Archipelago, was studied between January and March 1993 and between February and March 1994. Diving activity and position of the birds were determined via externally attached logging units. Feeding behavior was detected using stomach temperature sensors. All calculated positions of the birds occurred sout…	1998	10.2307/176698	1	0	Not on altricial birds	0	0
Scopus	Queirós J.P.; Phillips R.A.; Baeta A.; Abreu J.; Xavier J.C.	Habitat, trophic levels and migration patterns of the short-finned squid Illex argentinus from stable isotope analysis of beak regions	Illex argentinus is an ecologically and economically important species, assumed to be restricted to the Patagonian Shelf and around the subtropical convergence. Beaks found in diet samples from black-browed albatrosses Thalassarche melanophris during chick rearing initially suggested that it may also inhabit Antarctic waters until it was appreciated that I. argentinus is used as fishing bait by c…	2019	10.1007/s00300-019-02598-x	1	0	Not on altricial birds	0	0
WoS	Querejeta, M; Lefort, MC; Bretagnolle, V; Boyer, S	Metabarcoding fecal samples to investigate spatiotemporal variation in the diet of the endangered Westland Petrel (Procellaria westlandica)	As top predators, seabirds can be indirectly impacted by climate variability and commercial fishing activities through changes in marine communities. However, high mobility and foraging behavior enable seabirds to exploit prey distributed patchily in time and space. Despite this environmental adaptability, seabirds are the world's most threatened birds and there is, therefore, an urge to acquire …	2023	10.5751/ACE-02410-180117	1	0	Not on provisioning rates	0	0
WoS	Quilifeldt, P; Strange, IJ; Masello, JF	Sea surface temperatures and behavioural buffering capacity in thin-billed prions Pachyptila belcheri: breeding success, provisioning and chick begging	Seabirds are important predators in marine ecosystems and are commonly used to monitor the productivity of their marine environments. However, different measures of seabird breeding success differ in their sensitivity to environmental conditions. Here, we present an analysis of provisioning rates and chick growth as well as hatching and fledging success, in thin-billed prions Pachyptila belcheri …	2007	10.1111/j.2007.0908-8857.03846.x	1	0	Not on altricial birds	0	0
Scopus	Quillfeldt P.; Bange A.; Boutet A.; Orben R.A.; Baylis A.M.M.	Breeding Thin-Billed Prions Use Marine Habitats Ranging from Inshore to Distant Antarctic Waters	Pelagic seabirds cover large distances efficiently and thus may reach a variety of marine habitats during breeding. Previous studies using stable isotope data and geolocators suggested that Thin-billed Prions breeding in the Falkland Islands in the Southwest Atlantic may forage in temperate waters over the Patagonian Shelf or cross the Drake Passage to forage in Antarctic waters south of the Pola…	2022	10.3390/ani12223131	1	0	Not on altricial birds	0	0
WoS	Quillfeldt, P; Masello, JF; Strange, IJ	Breeding biology of the thin-billed prion Pachyptila belcheri at New Island, Falkland Islands: egg desertion, breeding success and chick provisioning in the poor season 2002/2003	We present data on breeding success, chick growth and chick feeding in thin-billed prions, Pachyptila belcheri, at New Island, Falkland Islands, in the breeding season 2002/2003. As in many populations of seabirds in the region, the overall breeding success was very low. This was mainly caused by low rate of observed burrow occupancy (60%) and hatching (57%) of thin-billed prions, while chick sur…	2003	10.1007/s00300-003-0544-6	1	0	Not on altricial birds	0	0
WoS	Quillfeldt, P; Michalik, A; Veit-Kohler, G; Strange, IJ; Masello, JF	Inter-annual changes in diet and foraging trip lengths in a small pelagic seabird, the thin-billed prion Pachyptila belcheri	Central place foragers are constrained in their foraging distribution by the necessity to return to their nest site at regular intervals. In many petrels that feed on patchily distributed prey from the sea surface over large foraging areas, alternating long and short foraging trips are used to balance the demands of the chick with the requirements of maintaining adult body condition. When the loc…	2010	10.1007/s00227-010-1472-y	1	0	Not on altricial birds	0	0
WoS	Quillfeldt, P; Schenk, I; McGill, RAR; Strange, IJ; Masello, JF; Gladbach, A; Roesch, V; Furness, RW	Introduced mammals coexist with seabirds at New Island, Falkland Islands: abundance, habitat preferences, and stable isotope analysis of diet	The largest known colony of Thin-billed prions Pachyptila belcheri has been coexisting with introduced mammals for more than 100 years. Three of the introduced mammals are potential predators of adults, eggs and chicks, namely ship rats Rattus rattus, house mice Mus musculus and feral cats Felis catus. We here determine habitat preferences over three seasons and dietary patterns of the unique set…	2008	10.1007/s00300-007-0363-2	1	0	Not on birds	0	0
Scopus	Quiring K.; Carroll G.; Champion C.; Heymann E.W.; Harcourt R.	The diet of greater crested terns off southeast Australia varies with breeding stage and sea surface temperature	Monitoring seabird diet can provide insights into marine ecosystems that are logistically difficult or costly to observe with traditional fisheries survey methods. Using digital photography, we described the diet of greater crested terns (Thalasseus bergii) breeding on Montague Island (36°15′ S, 150°13′ E), a colony located in an oceanographically dynamic region of southeast Australia. We investi…	2021	10.1007/s00227-021-03947-3	1	0	Not on altricial birds	0	0
WoS	Radder, RS; Warner, DA; Cuervo, JJ; Shine, R	The functional significance of residual yolk in hatchling lizards Amphibolurus muricatus (Agamidae)	1. Although post-hatching parental care is uncommon in reptiles, reproducing females may none the less contribute to the nutritional state of their offspring by depositing more yolk into the egg than is needed for embryogenesis. This 'extra' yolk (i.e. residual yolk) is drawn into the offspring's body prior to hatching and is widely assumed to serve as an energy resource for early life activities…	2007	10.1111/j.1365-2435.2006.01238.x	1	0	Not on birds	0	0
Scopus	Raine A.F.; Gjerdrum C.; Pratte I.; Madeiros J.; Felis J.J.; Adams J.	Marine distribution and foraging habitat highlight potential threats at sea for the Endangered Bermuda petrel Pterodroma cahow	Marine spatial planning relies on detailed spatial information of marine areas to en - sure effective conservation of species. To enhance our understanding of marine habitat use by the highly pelagic Bermuda petrel Pterodroma cahow, we deployed GPS tags on 6 chick-rearing adults in April 2019 and constructed a habitat suitability model using locations classified as foraging to explore functional …	2021	10.3354/ESR01139	1	0	Not on altricial birds	0	0
Scopus	Rajaei-Sharifabadi H.; Ellestad L.; Porter T.; Donoghue A.; Bottje W.G.; Dridi S.	Noni (Morinda citrifolia) modulates the hypothalamic expression of stress- and metabolic-related genes in broilers exposed to acute heat stress	Heat stress (HS) adversely affects growth performance and inflicts heavy economic losses to the poultry industry. There is, therefore, a critical need to identify new alternative strategies to alleviate the negative effects induced by HS. The tropic medicinal plant, Morinda citrifolia (Noni), is being used in livestock nutrition, however the literature is limited and conflicting for its impact on…	2017	10.3389/fgene.2017.00192	1	0	Not on provisioning rates	0	0
Scopus	Rama Rao S.V.; Ravindran V.; Raju M.V.L.N.; Srilatha T.; Panda A.K.	Effect of different concentrations of metabolisable energy and protein on performance of White Leghorn layers in a tropical climate	2. A total of 5544 White Leghorn (WL) pullets (20 weeks of age) were housed in 4-bird colony cages and 22 adjacent cages constituted a replicate. Each diet was fed ad libitum to 7 replicates from 21 to 72 weeks of age. Production variables were recorded in 13 laying periods of 28 d each, and the data were pooled into three production phases, namely initial (21–32 weeks), peak (33–52 weeks) and po…	2014	10.1080/00071668.2014.935997	1	0	Not on provisioning rates	0	0
Scopus	Ramírez I.; Paiva V.H.; Menezes D.; Silva I.; Phillips R.A.; Ramos J.A.; Garthe S.	Year-round distribution and habitat preferences of the Bugio petrel	The conservation of threatened seabirds that are highly pelagic, such as the gadfly petrels Pterodroma spp., depends on understanding the main oceanographic determinants of their movements in order to apply the necessary management regulations and to identify and protect their key marine habitats. The present work presents for the first time information on the distribution and habitat preferences…	2013	10.3354/meps10083	1	0	Not on altricial birds	0	0
WoS	Ramirez, F; Afan, I; Tavecchia, G; Catalan, IA; Oro, D; Sanz-Aguilar, A	Oceanographic drivers and mistiming processes shape breeding success in a seabird	Understanding the processes driving seabirds' reproductive performance through trophic interactions requires the identification of seasonal pulses in marine productivity. We investigated the sequence of environmental and biological processes driving the reproductive phenology and performance of the storm petrel (Hydrobates pelagicus) in the Western Mediterranean. The enhanced light and nutrient a…	2016	10.1098/rspb.2015.2287	1	0	Not on provisioning rates	0	0
WoS	Ramos, JA; Rodrigues, I; Melo, T; Geraldes, P; Paiva, VH	Variation in ocean conditions affects chick growth, trophic ecology, and foraging range in Cape Verde Shearwater	Varying environmental conditions have a strong effect on the reproductive-and feeding-ecology measures of seabirds. We assessed how annual variation in the isotopic niche of foraging adults during the chick-rearing season, the size of at-sea foraging areas, and oceanographic characteristics influenced annual variation in linear growth rate and asymptotic mass of Cape Verde Shearwater (Calonectris…	2018	10.1650/CONDOR-17-220.1	1	0	Not on provisioning rates	0	0
WoS	Randall, L; Wu, GH; Phillips, N; Coldham, N; Mevius, D; Teale, C	Virulence genes in bla(CTX-M) Escherichia coli isolates from chickens and humans	The aim of this study was to determine the presence of virulence genes in isolates of CTX-M Escherichia coli from diseased chickens, from healthy chickens and from urinary tract infections in people. Three CTX-M E. coli strains from three different instances of disease in poultry (two of which were E. coli related) were tested for bla(CTX-M) sequence type and replicon type. Additionally, they wer…	2012	10.1016/j.rvsc.2011.06.016	1	0	Not on provisioning rates	0	0
Scopus	Rauter C.; Reyer H.-U.	Thermal and energetic consequences of nest location and breeding times in Water Pipits (Anthus spinoletta)	The thermal environment has pronounced effects on the energy costs of thermoregulation and affects an animal's allocation of energy to self-maintenance and parental care. Consequently, the selection of reproductive periods, breeding habitats and nest-sites with a favourable microclimate can be advantageous, especially for birds breeding in harsh environments. In this study on Alpine Water Pipits …	2000	10.1007/BF01651569	1	0	Not on provisioning rates	0	0
Scopus	Raya Rey A.; Bost C.-A.; Schiavini A.; Pütz K.	Foraging movements of Magellanic penguins Spheniscus magellanicus in the Beagle Channel, Argentina, related to tide and tidal currents	This study investigates the movements of Magellanic Penguins Spheniscus magellanicus breeding on Isla Martillo during the early chick-rearing period. Foraging paths were reconstructed using GPS loggers that registered the penguins′ geographic position, water temperature and depth at regular intervals. The relationship between penguins′ movements and search strategies, tide and tidal currents were…	2010	10.1007/s10336-010-0531-y	1	0	Not on altricial birds	0	0
WoS	Reber, SA; Oh, J; Janisch, J; Stevenson, C; Foggett, S; Wilkinson, A	Early life differences in behavioral predispositions in two Alligatoridae species	Behavioral predispositions are innate tendencies of animals to behave in a given way without the input of learning. They increase survival chances and, due to environmental and ecological challenges, may vary substantially even between closely related taxa. These differences are likely to be especially pronounced in long-lived species like crocodilians. This order is particularly relevant for com…	2021	10.1007/s10071-020-01461-5	1	0	Not on birds	0	0
WoS	Rebstock, GA; Boersma, PD	Comparing reproductive success of a colonial seabird, the Magellanic Penguin, estimated by coarse- and fine-scale temporal sampling	Fecundity, an important demographic variable for wildlife populations, is time consuming and expensive to measure. For seabirds, reproductive success is often estimated from 2 surveys of the colony, 1 during incubation and 1 during chick rearing. Using 33 yr of data on Magellanic Penguins (Spheniscus magellanicus), we compared reproductive success estimated from 2 surveys per season, from infrequ…	2017	10.1650/CONDOR-16-123.1	1	0	Not on altricial birds	0	0
Scopus	Reddy B.L.N.; Rajaravindra K.S.; Rajkumar U.; Reddy M.R.	Effect of heat stress for specific period on juvenile traits, feed efficiency and some heat stress parameters in different genetic groups of broilers	To evaluate the effect of heat stress an experiment was conducted in which one cross (PB-1X Naked neck), two pure lines (PB-1 and Naked neck) and corresponding control populations were generated simultaneously on the same day.120 chicks in PB-1X Naked neck (Control 120), 91 chicks in Naked neck pure(Control 82) and 81 chicks in PB-1 pure (Control 80)were generated. Temperatures were raised (up to…	2018	10.18805/ijar.B-3441	1	0	Not on provisioning rates	0	0
WoS	Reed, WL; Clark, ME	Beyond Maternal Effects in Birds: Responses of the Embryo to the Environment	Embryonic growth and development are impacted by environmental conditions. In avian systems, parents tightly control these environments through provisioning of nutrients to the egg and through incubation. Parents can influence embryonic development through egg size, eggshell conductance, hormones, or other substances deposited in eggs and through the onset and temperature of incubation. In additi…	2011	10.1093/icb/icr032	1	0	Not on provisioning rates	0	0
WoS	Refsnider, JM	Nest-site choice and nest construction in non-avian reptiles: Evolutionary significance and ecological implications	In oviparous animals, nest-site choice is both a critical determinant of an individual's lifetime fitness, and an important demographic parameter of populations. At the individual level, the location and characteristics of a nest site impact survival of both the nesting female and the nestling or hatchling stage, and can also influence offspring phenotype and the survival of emerging juveniles. A…	2016	10.3184/175815516X14490631289752	1	0	Not on provisioning rates	0	0
WoS	Regular, PM; Hedd, A; Montevecchi, WA; Robertson, GJ; Storey, AE; Walsh, CJ	Why timing is everything: Energetic costs and reproductive consequences of resource mismatch for a chick-rearing seabird	Timing reproduction to overlap with peak prey availability is vital to success for many species. This may be especially true for species that rely on one or a few prey species that exhibit strong seasonal peaks in abundance. Any mismatch must be mediated by parents that provision offspring through flexible behavioral changes within the bounds of their physiological tolerances. In Newfoundland, co…	2014	10.1890/ES14-00182.1	1	0	Not on altricial birds	0	0
Scopus	Reid B.L.; Maiorino P.M.	Dietary sulfur amino acid level and energy utilization in laying hens.	Effects of marginal total sulfur amino acid (TSAA) deficiency and methionine toxicity on energy utilization of laying hens were studied with 7-month-old Single Comb White Leghorn pullets housed in individual cages at constant temperatures of 15.6 and 32.2 C. Diets containing .47, .49, .51, and 3.47% TSAA were fed throughout the 4-week study. Following a 2-week acclimation period, each diet was fe…	1984	10.3382/ps.0632408	1	0	Not on provisioning rates	0	0
WoS	Reid, JM; Monaghan, P; Ruxton, GD	Males matter: The occurrence and consequences of male incubation in starlings (Sturnus vulgaris)	The extent to which male parental care increases offspring survival is an important factor shaping avian breeding systems. However, the consequences of male assistance with incubation and the circumstances under which males incubate are poorly understood. We studied a starling population in which male participation in incubation was variable. Incubation periods were shorter, while hatching succes…	2002	10.1007/S00265-001-0435-1	1	0	Not on provisioning rates	0	0
WoS	Reid, KA; Margaritoulis, D; Speakman, JR	Incubation temperature and energy expenditure during development in loggerhead sea turtle embryos	The choice of a suitable nest habitat by oviparous reptiles that deposit eggs into a nest and provide no subsequent parental care is likely to play a major role in the survival of the offspring. In particular variations in nest temperature may influence the rate at which embryos utilise their yolk energy. The effects of nest temperature on total energy use are however complex. High temperatures m…	2009	10.1016/j.jembe.2009.07.030	1	0	Not on birds	0	0
Scopus	Renner H.M.; Drummond B.A.; Benson A.-M.; Paredes R.	Reproductive success of kittiwakes and murres in sequential stages of the nesting period: Relationships with diet and oceanography	Reproductive success is one of the most easily-measured and widely studied demographic parameters of colonial nesting seabirds. Nevertheless, factors affecting the sequential stages (egg laying, incubation, chick-rearing) of reproductive success are less understood. We investigated the separate sequential stages of reproductive success in piscivorous black-legged kittiwakes (Rissa tridactyla) and…	2014	10.1016/j.dsr2.2014.03.006	1	0	Not on altricial birds	0	0
WoS	Rey, AR; Bost, CA; Schiavini, A; Pütz, K	Foraging movements of Magellanic Penguins Spheniscus magellanicus in the Beagle Channel, Argentina, related to tide and tidal currents	This study investigates the movements of Magellanic Penguins Spheniscus magellanicus breeding on Isla Martillo during the early chick-rearing period. Foraging paths were reconstructed using GPS loggers that registered the penguins' geographic position, water temperature and depth at regular intervals. The relationship between penguins' movements and search strategies, tide and tidal currents were…	2010	10.1007/s10336-010-0531-y	1	0	Not on altricial birds	0	0
Scopus	Riaz J., Bestley S., Wotherspoon S., Cox M.J., Emmerson L.	Spatial link between Adélie penguin foraging effort and krill swarm abundance and distribution	Understanding how predator foraging behaviour is influenced by the distribution and abundance of prey is a fundamental challenge in marine foraging ecology. This is particularly relevant in Southern Ocean ecosystems where the relationships between select predator species and Antarctic krill (Euphausia superba) can inform ecosystem conservation and precautionary fisheries management. In this study…	2023	10.3389/fmars.2023.1060984	1	0	Not on altricial birds	0	0
WoS	Riaz, A; Shakoor, CA; Irshad, G	MATHEMATICAL MODELS BASED ON DIFFERENT THERMAL AND MOISTURE REGIMES FOR DEVELOPMENT OF A&ITSCOCHYTA&IT BLIGHT OF CHICKPEAS	Two separate models have been developed to describe the mathematical relationship of temperature and leaf wetness durations with Ascochyta blight development on two chickpea cultivars under controlled conditions. Plants of Balkasar2000 (moderately resistant cultivar) and AUG-424 (highly susceptible cultivar) of our field trials were artificially inoculated with Ascochyta rabiei isolate ID-1 prepa…	2017		1	0	Not on birds	0	0
Scopus	Ricklefs R.E.	Development of homeothermy in Antarctic seabirds.	Reports on body temperatures of undisturbed chicks as an index to the normal temperature during early development, and on the rate of decrease in body temperature when exposed to cold stress. Variation among species in the development of homeothermy is not clearly related to characteristics of the environment, and the extent of parental brooding is not correlated to the distance between breeding …	1982		1	0	Not on provisioning rates	0	0
Scopus	Riou S.; Gray C.M.; De L Brooke M.; Quillfeldt P.; Masello J.F.; Perrins C.; Hamer K.C.	Recent impacts of anthropogenic climate change on a higher marine predator in western Britain	Impacts of anthropogenic climate change on marine ecosystems are now widely acknowledged. In the NE Atlantic, abundant evidence from the partly enclosed waters of the North Sea indicates that recent climate-induced changes in primary and secondary productivity have been propagated up the food chain, with marked consequences for higher vertebrate predators such as seabirds. In contrast, however, t…	2011	10.3354/meps08968	1	0	Not on altricial birds	0	0
WoS	Rippon, RJ; Alley, MR; Castro, I	Causes of mortality in a nestling population of free-living hihi (stitchbird-Notiomystis cincta)	The hihi is an endangered New Zealand species and its survival depends on the health of translocated populations. Low nestling survival was detected at Zealandia-Karori Sanctuary (KS) during the 2008-09 breeding season with 34% of eggs surviving to fledge. Samples obtained from live and dead hihi nestlings showed that several disease syndromes contributed to nestling deaths. Cause of death was di…	2011	10.1080/03014223.2011.571266	1	0	Not on provisioning rates	0	0
Scopus	Rishworth G.M.; Pistorius P.A.	Protection and provisioning: The role of parental behaviour in terms of chick growth and survival in a pelagic seabird	Long-lived organisms maximise lifetime reproductive output by shifting the negative effects of temporal environmental variability onto their offspring while maintaining adult survival. Amongst seabirds, chick growth and survival could be influenced by a range of factors, including prey delivery and parent behaviour as well as predation and exposure to adverse weather conditions. In this study, an…	2015	10.3354/meps11317	1	0	Not on altricial birds	0	0
WoS	Rishworth, GM; Pistorius, PA	Intrinsic and extrinsic controls on foraging effort in an iconic Benguela seabird	Seabirds are upper trophic level predators and as such reflect bottom-up changes in the conditions of their prey species through behavioural or demographic changes. This is especially useful in fisheries management where seabirds can act as biomonitors of commercially-important prey species, potentially providing an attractive, albeit coarse, supplementation to expensive and labour-intensive conv…	2018	10.1016/j.jmarsys.2017.07.006	1	0	Not on altricial birds	0	0
WoS	Rishworth, GM; Tremblay, Y; Green, DB; Pistorius, PA	An automated approach towards measuring time-activity budgets in colonial seabirds	Seabird proxies have the potential to act as useful and cost-effective indicators of the state of the marine environment. Seabird time-activity budgets, in particular, reflect short-term changes in prey conditions. We tested an automated technique for long-term continuous recording of Cape gannet, Morus capensis, time-activity budgets using coded very high frequency (VHF) transmitters allowing fo…	2014	10.1111/2041-210X.12213	1	0	Not on altricial birds	0	0
Scopus	Riswandha D., Syuhada A., Hamdani	Assess the Level of Temperature Uniformity in Intermediate Level Incubators Type Incandescent Lamp and Heater Plate	One of the business activities favored by the villagers is poultry farming. This happened because the harvest period is fast and the market is easy, especially for public consumption in the province of Nanggroe Aceh Darussalam. Due to the large number of people who are trying to raise ducks, chickens, and laying eggs, problems have arisen with the provision of these poultry seeds. So far, poultry…	2023	10.1007/978-981-19-3629-6_30	1	0	Not on birds	0	0
WoS	Robertson, GS; Bolton, M; Grecian, WJ; Monaghan, P	Inter- and intra-year variation in foraging areas of breeding kittiwakes (Rissa tridactyla)	While seabird conservation efforts have largely focused on protection from threats at the colony (e.g. reducing disturbance and predation), attention is increasingly being given to implementing protection measures for foraging areas at sea. For this to be effective, important foraging areas must be identified. Although numerous studies have examined seabird foraging behaviour, information is stil…	2014	10.1007/s00227-014-2477-8	1	0	Not on provisioning rates	0	0
WoS	Robinson, BH; Phillips, LM; Powell, AN	ENERGY INTAKE RATE INFLUENCES SURVIVAL OF BLACK OYSTERCATCHER HAEMATOPUS BACHMANI BROODS	The Black Oystercatcher Haematopus bachmani is a species of conservation concern that depends on marine intertidal prey resources. We examined diet, feeding rates, growth, and survival of Black Oystercatcher broods in southcentral Alaska, 2013-2014. To determine the importance of diet for brood survival, we modeled daily survival rates of broods as a function of energy intake rate and other ecolo…	2019		1	0	Not on altricial birds	0	0
WoS	Robinson, JA; Hamer, KC; Chivers, LS	Contrasting brood sizes in Common and Arctic Terns: The roles of food provisioning rates and parental brooding	Arctic Terns (Sterna paradisaea) and Common Terns (S. hirundo) are similar in many aspects of their breeding ecology, but Common Terns generally lay three eggs per clutch whereas Arctic Terns lay two. In our study, Common Terns had a higher rate of food delivery and energy supply to the nest and higher nest attendance, indicating that they made trips of shorter average duration. This suggests tha…	2001	10.1650/0010-5422(2001)103[0108:CBSICA]2.0.CO;2	1	0	Not on altricial birds	0	0
Scopus	Robinzon B.; Snapir N.; Perek M.	Removal of olfactory bulbs in chickens: Consequent changes in food intake and thyroid activity	Surgical removal of the olfactory bulbs (O.B.) in the chicken caused a marked increase in food intake, which was not accompanied by development of obesity. Oxygen consumption of the O.B. removed birds was significantly higher than that of the controls. Alcianophylic-thyrotropic cell population of the adenohypophysis and the percentage of active follicles in the thyroid gland were higher for the O…	1977	10.1016/0361-9230(77)90082-X	1	0	Not on provisioning rates	0	0
WoS	Robison, B; Seibel, B; Drazen, J	Deep-Sea Octopus (Graneledone boreopacifica) Conducts the Longest-Known Egg-Brooding Period of Any Animal	Octopuses typically have a single reproductive period and then they die (semelparity). Once a clutch of fertilized eggs has been produced, the female protects and tends them until they hatch. In most shallow-water species this period of parental care can last from 1 to 3 months, but very little is known about the brooding of deep-living species. In the cold, dark waters of the deep ocean, metabol…	2014	10.1371/journal.pone.0103437	1	0	Not on birds	0	0
WoS	ROBY, DD; RICKLEFS, RE	ENERGY-EXPENDITURE IN ADULT LEAST AUKLETS AND DIVING PETRELS DURING THE CHICK-REARING PERIOD	Energy expenditure rates of three high-latitude seabirds (least auklet [Aethia pusilla], common diving petrel [Pelecanoides urinatrix], and South Georgia diving petrel [P. georgicus]) were measured during the chick-rearing period to test the hypothesis that power requirements for reproduction in pursuit divers are high relative to other seabirds. Oxygen consumption of resting adults was measured …	1986	10.1086/physzool.59.6.30158613	1	0	Not on altricial birds	0	0
WoS	Rodríguez, A; Arcos, JM; Bretagnolle, V; Dias, MP; Holmes, ND; Louzao, M; Provencher, J; Raine, AF; Ramírez, F; Rodríguez, B; Ronconi, RA; Taylor, RS; Bonnaud, E; Borrelle, SB; Cortés, V; Descamps, S; Friesen, VL; Genoyart, M; Hedd, A; Hodum, P; Humphries, GRW; Le Corre, M; Lebarbenchon, C; Martin, R; Melvin, EF; Monteyecchi, WA; Pinet, P; Pollet, IL; Ramos, R; Russell, JC; Ryan, PG; Sanz-Aguilar…	Future Directions in Conservation Research on Petrels and Shearwaters	Shearwaters and petrels (hereafter petrels) are highly adapted seabirds that occur across all the world's oceans. Petrels are a threatened seabird group comprising 124 species. They have bet-hedging life histories typified by extended chick rearing periods, low fecundity, high adult survival, strong philopatry, monogamy and long-term mate fidelity and are thus vulnerable to change. Anthropogenic …	2019	10.3389/fmars.2019.00094	1	0	Not on altricial birds	0	0
Scopus	Rollinson D.P.; Dilley B.J.; Ryan P.G.	Diving behaviour of white-chinned petrels and its relevance for mitigating longline bycatch	The white-chinned petrel (Procellaria aequinoctialis) is the seabird species most commonly killed by Southern Hemisphere longline fisheries. Despite the importance of diving ability for mitigating longline bycatch, little is known of this species' diving behaviour. We obtained data from temperature-depth recorders from nine white-chinned petrels breeding on Marion Island, southwestern Indian Ocea…	2014	10.1007/s00300-014-1521-y	1	0	Not on altricial birds	0	0
Scopus	Rosciano N.G., Pütz K., Polito M.J., Raya Rey A.	Where’s the best supermarket deal? Female Southern Rockhopper Penguins (Eudyptes chrysocome) show variable foraging areas during the guard stage at Isla de los Estados, Argentina	Understanding the spatial distribution of seabirds contributes to comprehending their ecological requirements and dispersion patterns. We studied the at-sea distribution of female Southern Rockhopper Penguins (Eudyptes chrysocome (J.R. Forster, 1781)) at Isla de los Estados colony during the early chick-rearing period. We used a clustering analysis approach to identify different groups according …	2022	10.1139/cjz-2021-0020	1	0	Not on altricial birds	0	0
Scopus	Roth II T.C.; Chevalier D.M.; Ladage L.D.; Pravosudov V.V.	Variation in hippocampal glial cell numbers in food-caching birds from different climates	Enhancements to memory are associated with enhanced neural structures that support those capabilities. A great deal of work has examined this relationship in the context of natural variation in spatial memory capability and hippocampal (Hp) structure. Most studies have focused on volumetric and neuron measures, but have seldom examined the role of glial cells. Once considered involved only in sup…	2013	10.1002/dneu.22074	1	0	Not on provisioning rates	0	0
Scopus	Roth T.C.; LaDage L.D.; Pravosudov V.V.	Variation in hippocampal morphology along an environmental gradient:Controlling for the effects of day length	Environmental conditions may create increased demands for memory, which in turn may affect specific brain regions responsible for memory function. This may occur either via phenotypic plasticity or selection for individuals with enhanced cognitive abilities. For food-caching animals, in particular, spatial memory appears to be important because it may have a direct effect on fitness via their abi…	2011	10.1098/rspb.2010.2585	1	0	Not on provisioning rates	0	0
Pubmed	Roth TC, Pravosudov VV.	Hippocampal volumes and neuron numbers increase along a gradient of environmental harshness: a large-scale comparison		2009	10.1098/rspb.2008.1184	1	0	Not on provisioning rates	0	0
Scopus	Ruaux G.; Monmasson K.; Hedrick T.L.; Lumineau S.; de Margerie E.	Flight behaviours and energy savings in adult and juvenile house martins (Delichon urbicum) foraging near their breeding colony	Abstract: Foraging is an extremely important behaviour for birds, especially during the breeding season, when they have to carry the cost of incubation and chick rearing, in addition to their own energy needs. Aerial insectivores perform most of their foraging behaviours in flight, so they have evolved various adaptations to reduce energy output whilst increasing energy input during this critical…	2023	10.1007/s00265-023-03332-8	1	0	Not on provisioning rates	0	0
WoS	Rubenstein, DR; Wikelski, M	Seasonal changes in food quality: A proximate cue for reproductive timing in marine iguanas	We investigated the proximate environmental cues that influence the timing of reproduction in the seasonally and synchronously breeding Galapagos marine iguana (Amblyrhynchus cristatus). Marine iguana foraging patterns are closely linked to the tidal cycle, and they feed exclusively on macroalgae. The Galapagos Islands are characterized by seasonal currents that impact water temperature and ultim…	2003	10.1890/02-0354	1	0	Not on birds	0	0
WoS	Russell, JC; Welch, JR; Dunn, R; Bourgeois, K	Chick Provisioning in Grey-Faced Petrel (Pterodroma gouldi) under Environmental Stress	Grey-faced Petrels (Pterodroma gouldi) are colonial burrowing seabirds predominantly nesting on offshore islands of the upper North Island of New Zealand. We studied their chick provisioning on Te H & amacr;were-a-Maki during two years of unfavourable warmer La Ni & ntilde;a conditions in 2011 and 2013. We intensively monitored chicks in each year, weighing chicks every 12 h for 10 consecutive da…	2022	10.3390/birds3030019	1	0	Not on altricial birds	0	0
Scopus	Ruthrauff D.R.; Patil V.P.; Hupp J.W.; Ward D.H.	Life-history attributes of Arctic-breeding birds drive uneven responses to environmental variability across different phases of the reproductive cycle	Animals exhibit varied life-history traits that reflect adaptive responses to their environments. For Arctic-breeding birds, traits related to diet, egg nutrient allocation, clutch size, and chick growth are predicted to be under increasing selection pressure due to rapid climate change and increasing environmental variability across high-latitude regions. We compared four migratory birds (black …	2021	10.1002/ece3.8448	1	0	Not on altricial birds	0	0
Pubmed	Ruuskanen S, Groothuis TGG, Schaper SV, Darras VM, de Vries B, Visser ME.	Temperature-induced variation in yolk androgen and thyroid hormone levels in avian eggs		2016	10.1016/j.ygcen.2016.05.026	1	0	Not on provisioning rates	0	0
WoS	Rylander, RJ; Aspbury, AS; Simpson, TR; Patten, MA; Weckerly, FW; Fritts, SR	Black-crested Titmice (Baeolophus atricristatus) initiate nesting earlier in urbanized landscapes but have variable nesting success depending on the level of urbanization	Urban environments pose novel challenges for songbirds, and the degree of urbanization can influence nesting success. We used a multi-year (2013-2021) quasi-experimental design to understand the relationship between urbanization and various nesting parameters derived from 380 Black-crested Titmouse (Baeolophus atricristatus; hereinafter BCTI) nests in nest boxes installed across an urbanization g…	2024	10.1676/23-00007	1	0	Not on provisioning rates	0	0
Scopus	Sadeli A., Wulandari A., Sinuraya L., Mirwandhono E., Hakim L.	The comparative of activator effect and fermentation time on nutrient quality, physical quality (temperature, pH) in compost	Activator in compost has key role to get soil nutrient more nutritious. Compost is one of organic material that help environment keep always good. This study was conducted to determine the effectiveness of Stardec and EM4 using cow feces, chicken manure, rice straw, palm fronds and palm leaves. Compost is one type of organic fertilizer derived from plant and animal waste which is very useful for …	2022	10.1088/1755-1315/977/1/012130	1	0	Not on birds	0	0
WoS	Saedi, M; Khajali, F	BLOOD GAS VALUES AND PULMONARY HYPERTENSION AS AFFECTED BY DIETARY SODIUM SOURCE IN BROILER CHICKENS REARED AT COOL TEMPERATURE IN A HIGH-ALTITUDE AREA	One hundred and twenty day-old male chicks (Ross 308) reared at a cool temperature at high altitude were subjected to the following two treatments in a completely randomised design: (1) a group for which the sodium requirements were supplied by sodium chloride from day-old age and regarded as control, (2) a group similar to the control but for which 50% of the sodium requirements was supplied by …	2010	10.1556/AVet.58.2010.3.10	1	0	Not on provisioning rates	0	0
Scopus	Sagar P.M.; Miskelly C.M.; Sagar J.L.; Tennyson A.J.D.	Population size, breeding, and annual cycle of the New Zealand Antarctic tern (Sterna vittata bethunei) at the Snares Islands	The population size, breeding, and annual cycle of Antarctic terns (Sterna vittata bethunei) at the subantarctic Snares Islands were studied intermittently from 1976 to 2002. During the 1983/84 and 1984/85 breeding seasons the population comprised a minimum of 65 breeding pairs. Laying dates extended from mid Sep to late Mar, with peak laying in late Oct-early Nov. Clutch size averaged 1.33 (rang…	2003		1	0	Not on altricial birds	0	0
Scopus	Sahin K.; Sahin N.; Kucuk O.	Effects of chromium, and ascorbic acid supplementation on growth, carcass traits, serum metabolites, and antioxidant status of broiler chickens reared at a high ambient temperature (32°C)	This experiment was conducted to evaluate the effects of chromium (chromium picolinate, CrPic) and vitamin C (L-ascorbic acid) supplementation on performance, carcass characteristics, and serum concentrations of T3 (Triiodothyronine), T4 (Thyroxine), insulin, corticosterone, glucose, cholesterol, MDA as indicator of lipid peroxidation (Malondialdehyde), vitamin C, and vitamin E in broiler chicken…	2003	10.1016/S0271-5317(02)00513-4	1	0	Not on provisioning rates	0	0
Scopus	Sakai R.; Okado J.; Kumagai A.; Thiebot J.-B.; Watanuki Y.	Foraging areas and trip duration vary with the main prey captured, in a day-foraging/night-provisioning seabird	When facing changes in the available forage fish composition and distribution, seabirds are expected to respond by switching their prey species and/or adjusting their key foraging areas. We studied chick-rearing Rhinoceros Auklets Cerorhincamonocerata at Teuri Island, Japan, across three successive years. We examined inter-annual and seasonal changes in their prey species by sampling bill-loads f…	2024	10.1007/s10336-024-02218-4	1	0	Not on altricial birds	0	0
WoS	Sakamoto, KQ; Sato, K; Kato, A; Fukui, D; Bando, G; Naito, Y; Habara, Y; Ishizuka, M; Fujita, S	Metabolic Alkalosis due to Feeding Chicks in Breeding Adelie Penguins Pygoscelis adeliae under Natural Conditions	Prolonged abnormal vomiting causes metabolic alkalosis. Many seabirds are known to feed their chicks by regurgitation. We hypothesized that metabolic alkalosis occurs in seabirds even under natural conditions during the breeding season. Adelie penguins Pygoscelis adeliae feed their chicks by regurgitating food for 50-60 d until the chicks fledge. In this study, the concentrations of Cl(-), HCO(3)…	2010	10.1086/597517	1	0	Not on altricial birds	0	0
Scopus	Salaberria C.; Celis P.; López-Rull I.; Gil D.	Effects of temperature and nest heat exposure on nestling growth, dehydration and survival in a Mediterranean hole-nesting passerine	Variable environments impose constraints on adaptation by modifying selection gradients unpredictably. Optimal bird development requires an adequate thermal range, outside which temperatures can alter nestling physiology, condition and survival. We studied the effect of temperature and nest heat exposure on the reproductive success of a population of double-brooded Spotless Starlings Sturnus unic…	2014	10.1111/ibi.12121	1	0	Not on provisioning rates	0	0
Scopus	Saldanha C.J.; Schlinger B.A.; Clayton N.S.	Rapid effects of corticosterone on cache recovery in mountain chickadees (Parus gambeli)	Environmental perturbations increase adrenal activity in several vertebrates. Increases in corticosterone may serve as a proximate trigger whereby organisms can rapidly adapt their behavior to survive environmental fluctuations. In food-caching songbirds, inclement weather may present the need to alter caching and/or retrieval behaviors to ensure food supplies. We hypothesized that corticosterone…	2000	10.1006/hbeh.2000.1571	1	0	Not on provisioning rates	0	0
Scopus	Salvante K.G.; Walzem R.L.; Williams T.D.	What comes first, the zebra finch or the egg: Temperature-dependent reproductive, physiological and behavioural plasticity in egg-laying zebra finches	Avian reproduction is generally timed to synchronize chick-rearing with periods of increased food abundance. Consequently, the energetically demanding period of egg production may coincide with periods of lower food availability, fluctuating temperature and more unstable weather. Little is known about the physiological mechanisms underlying temperature-induced variation in egg production. We ther…	2007	10.1242/jeb.02745	1	0	Not on provisioning rates	0	0
Scopus	Samaraweera A.M.; Liyanage R.; Ibrahim M.N.; Okeyo A.M.; Han J.; Silva P.	High Genetic Diversity but Absence of Population Structure in Local Chickens of Sri Lanka Inferred by Microsatellite Markers	Local chicken populations belonging to five villages in two geographically separated provinces of Sri Lanka were analyzed using 20 microsatellite markers to determine the genetic diversity of local chickens. Population genetic parameters were estimated separately for five populations based on geographic locations and for eight populations based on phenotypes, such as naked neck, long legged, cres…	2021	10.3389/fgene.2021.723706	1	0	Not on provisioning rates	0	0
WoS	Samplonius, JM	Interspecific aggression declines seasonally in breeding great tits Parus major	During the breeding season, great tits show aggression to protect their nest from intra- and interspecific intruders. Aggression is a labile trait that can be plastically expressed as a result of individual differences (e.g., personality), seasonal gradients in the costs and benefits of aggression, or other environmental components (e.g., number of competitors). Competitors may try to take over g…	2019	10.1111/eth.12830	1	0	Not on provisioning rates	0	0
WoS	Samplonius, JM; Kappers, EF; Brands, S; Both, C	Phenological mismatch and ontogenetic diet shifts interactively affect offspring condition in a passerine	1. Climate change may cause phenological asynchrony between trophic levels, which can lead to mismatched reproduction in animals. Although indirect effects of mismatch on fitness are well described, direct effects on parental prey choice are not. Moreover, direct effects of prey variation on offspring condition throughout their early development are understudied. 2. Here, we used camera trap data…	2016	10.1111/1365-2656.12554	1	0	Not on provisioning rates in relation to temperature	0	0
Scopus	Sanchez-Casanova R.; Sarmiento-Franco L.; Phillips C.J.C.; Segura-Correa J.	Effects of outdoor access and indoor stocking density on behaviour and stress in broilers in the subhumid tropics	Studies investigating the welfare of commercial-line broiler chickens raised in houses with outdoor access in the tropics are scarce, and none have investigated whether responses vary according to indoor conditions. Hence, we assessed the effects of providing outdoor access at two indoor stocking densities on broiler chickens’ growth, behaviour, stress responses and immunity in a tropical region …	2019	10.3390/ani9121016	1	0	Not on provisioning rates	0	0
Scopus	Sanders T.A.	Feeding trial evaluation of supplemental sodium and calcium use by pigeons	The Pacific Coast band-tailed pigeon's (Patagioenas fasciata monilis) conspicuous and well documented use of supplemental minerals has allowed wildlife managers to conduct counts of pigeons at sites with minerals to index their abundance; but despite at least 9 associated peer-reviewed research publications since 1998, the reason that band-tailed pigeons use mineral sites and necessity of that us…	2023	10.1002/wsb.1396	1	0	Not on provisioning rates	0	0
WoS	Sandoval, J; Deochand, M; Londoño, GA	Nesting biology of Hauxwell's Thrush (Turdus hauxwelli): with notes on altitudinal variation	The genus Turdus has a nearly complete anthology of nesting descriptions for its 70 species. One species yet to have nesting described is Turdus hauxwelli, a Neotropical bird native to South America. In addition to an altitudinal range expansion, here we document 19 active T. hauxwelli nests from 2 elevational regions (400 and 1,350 m) in the Andes of Southeastern Peru. Along with detailed descri…	2018	10.1676/17-012.1	1	0	Not on provisioning rates	0	0
WoS	Sani, SGAS; Chang, PL; Zubair, A; Carrasquilla-Garcia, N; Cordeiro, M; Penmetsa, RV; Munis, MFH; Nuzhdin, SV; Cook, DR; von Wettberg, EJ	Genetic Diversity, Population Structure, and Genetic Correlation with Climatic Variation in Chickpea (Cicer arietinum) Landraces from Pakistan	Chickpea (Cicer arietinum L.) production in arid regions, such as those predominant in Pakistan, faces immense challenges of drought and heat stress. Addressing these challenges is made more difficult by the lack of genetic and phenotypic characterization of available cultivated varieties and breeding materials. Genotyping-by-sequencing offers a rapid and costeffective means to identify genome-wi…	2018	10.3835/plantgenome2017.08.0067	1	0	Not on birds	0	0
Scopus	Santos C.D.; Campos L.F.A.S.; Efe M.A.	Foraging habitat choice of white-tailed tropicbirds revealed by fine-scale GPS tracking and remote sensing	Background. The introduction of animal tracking technology has rapidly advanced our understanding of seabird foraging ecology. Tracking data is particularly powerful when combined with oceanographic information derived from satellite remote sensing, allowing insights into the functional mechanisms of marine ecosystems. While this framework has been used extensively over the last two decades, ther…	2019	10.7717/peerj.6261	1	0	Not on provisioning rates	0	0
Pubmed	Santos SH, Martins BS, Ramos JA, Pereira JM, Almeida N, Gonçalves AMM, Matos DM, Norte AC, Rodrigues IF, Dos Santos I, Araújo PM, Paiva VH.	Omega-3 enriched chick diet reduces the foraging areas of breeders in two closely related shearwaters from contrasting marine environments		2023	10.1242/jeb.244690	1	0	Not on provisioning rates	0	0
[truncated: 414 more rows]

## Sheet: ordered
Database	Authors	Title	Abstract	Year	DOI	Method	Title + abstract	Reason for not reading	Full read	Include?	Reason for exclusion	Species	Country
[truncated: 1,053 more rows]

[truncated: 2 more sheets: Dec 25' , Query]
