# Supplementary material for: Temperature‐Related Changes in Avian Nestling Provisioning: A Global Analysis
Source: Glob Chang Biol. 2026 Apr 17;32:e70871. doi: 10.1111/gcb.70871 (PMC13090748; doi:10.1111/gcb.70871)
Supplement: Supplementary file 1 — Data S1: gcb70871‐sup‐0001‐DataS1.zip. [file GCB-32-e70871-s001.zip › gcb70871-sup-0001-DataS1@metaprov_effectssizes_20260407.xlsx]

## Sheet: all_effectssizes
study_id	authors	title	year	author_year	species	scientific_name	country	continent	long	lat	abs_lat	annual_clim	clim_breeding	period	station	parental_care	body_mass	nest_diet_cat	nest_diet_raw	source	provisioner	temp_index	relation	stat_type	results_raw	estimate	se	n_predictors	n_observations	method	p_value	t_value	slope/SE	zpcor	zpcor_var	notes
1	Ardia, D.R.; Pérez, J.H.; Clotfelter, E.D.	Experimental cooling during incubation leads to reduced innate immunity and body condition in nestling tree swallows	2010	Ardia et al., 2010	Tree swallow	Tachycineta_bicolor	US	North America	-72.52	42.36	42.36	5 - 10 deg	18.63	May till July	Holyoke	Biparental care	21.2	Insectivorous	Various studies have reported large proportions of Diptera (true flies; 16-75% biomass), Odonata (dragonflies and damselflies; 2-82% biomass), Ephemeroptera (mayflies; 0-33% biomass), and Trichoptera (caddisflies; 0-29% biomass) in the diet of breeding adults and nestlings (Table 1). Hemiptera (true bugs; 0.5-4% biomass), Hymenoptera (sawflies, bees, ants, and wasps; 0.6-4% biomass), Coleoptera (…	Birds of the World	both	average 24h temp of previous day	Higher provisioning with higher temperatures	GLM	F(1,66) = 4.4 p = 0.03	NA	NA	4	66	p-value - pcor	0.03	NA	NA	0.28	0.016
2	Arlettaz, R; Schaad, M; Reichlin, TS; Schaub, M	Impact of weather and climate variation on Hoopoe reproductive ecology and population growth	2010	Arlettaz et al., 2010	Hoopoe	Upupa_epops	Switzerland	Europe	7.06667	46.03	46.03	0 - 5 deg	7.433	April till July	Martigny-Ville	Biparental care	74	Insectivorous	arthropods	Cramps et al. volume 4 Handbook of the birds of Europe, the middel east and north africa	both	mean daily temp, however within analyses conducted as "weather" alltogether. Including rain and humidity too	Higher provisioning with higher temperatures	GLMM	estimate = 0,173, se = 0.094	0.173	0.094	8	78	estimate - pcor	NA	NA	1.84043	0.2197	0.0147
3	Barras, AG; Niffenegger, CA; Candolfi, I; Hunziker, YA; Arlettaz, R	Nestling diet and parental food provisioning in a declining mountain passerine reveal high sensitivity to climate change	2021	Barras et al., 2021	Alpine ring ouzel	Turdus_torquatus	Switzerland	Europe	7.43	46.33	46.33	0 - 5 deg	7.43	April till June	Sion	Biparental care	109	Insectivorous	insects	Cramps et al. volume 5 Handbook of the birds of Europe, the middel east and north africa	both	mean hourly temp	Lower provisioning with higher temperatures	LMM	coefficient estimate: -0.13 (CI 2.5% = -0.21, CI 97.5 = -0.05) (sex-specific)	-0.13	0.0408163	5	12	estimate - pcor	NA	NA	-3.185	-1.0799	0.2	Results on sex-specific and sex-dependent reported, only seks-specific taken
4	Bourne, AR; Ridley, AR; Spottiswoode, CN; Cunningham, SJ	Direct and indirect effects of high temperatures on fledging in a cooperatively breeding bird	2021	Bourne et al., 2021	Southern pied babbler	Turdoides_bicolor	South Africa	Africa	21.8166	-26.9667	26.9667	20 - 25 deg	24.78	September till February	No name	Cooperative breeding	78.3	Insectivorous	adults: insects, beetles, larvae, grasshoppers, etc. Insects mostly for nestlings, Rapaport, 2006. Parenting Behaviour: Babbling Bird Teachers?	Hockey et al. 1995 (roberts); Wiley & Ridley 2016 (original source)	group	max temp	Lower provisioning with higher temperatures	Piecewise SEM	d11: coefficient estimate = −0.154 (se = 0.049), P = 0.002	-0.154	0.049	4	25	estimate - pcor	NA	NA	-3.14286	-0.6544	0.0526	Results on both day 5 and day 11 reported, but only day 11 taken for analysis
5	Brown, CR; Brown, MB; Hannebaum, SL; Wagnon, GS; Pletcher, OM; Page, CE; West, AC; O'Brien, VA	Social foraging and the associated benefits of group-living in Cliff Swallows decrease over 40 years	2024	Brown et al., 2024	Cliff swallow	Petrochelidon_pyrrhonota	US	North America	-101.65	41.21	41.21	10 - 15 deg	20.65	May till August	Ogalla	Biparental care	24	Insectivorous	insects	Birds of the World	both	hourly mean temp	No effect of temp on provisioning	GLMM	estimate = -0.02, se = 0.0148, F = 1.91, p = 0.17	-0.02	0.0148	9	2659	estimate - pcor	NA	NA	-1.35135	-0.03	0.0004
6	Brown, J.L.; Douglas, D.D.; Brown, E.R.; Brown, S.D.	Effects of helpers on the feeding of nestlings in the grey-crowned babbler (Pomatostomus temporalis)	1978	Brown et al., 1978	Grey-crowned babbler	Pomatostomus_temporalis	Australia	Australia	149.9	-27.39	27.39	20 - 25 deg	22.6	September till December	Meandarra	Cooperative breeding	72.5	Insectivorous	In Plenty R. area, se. NT, family of six was observed feeding insect larvae - diet seems mainly insects and small animals	HANZAB: https://hanzab.birdlife.org.au/ (used to be a book)	group	minimum temp	Lower provisioning with higher temperatures	Multiple regression	Standard partial regression coefficient is -0.299, p < 0.01	NA	NA	3	68	already partial cor	NA	NA	NA	-0.31	0.015
7	Cauchard, L; Macqueen, EI; Lilley, R; Bize, P; Doligez, B	Inter-individual variation in provisioning rate, prey size and number, and links to total prey biomass delivered to nestlings in the Collared Flycatcher (Ficedula albicollis)	2021	Cauchard et al., 2021	Collared flycatcher	Ficedula_albicollis	Sweden	Europe	18.33	57.1167	57.1167	5 - 10 deg	12	April till July	Hemse	Biparental care	12.7	Insectivorous	lepidoptera and spiders for nestlings. Ahrthropods is diet.	Cramps et al. volume 7 Handbook of the birds of Europe, the middel east and north africa	both	mean daily temp	Lower provisioning with higher temperatures	GLMM	t = -0.12, P = 0.905	NA	NA	7	98	t-value - pcor	NA	-0.12	NA	-0.0126	0.0112
8	Cunningham, S. J., Martin, R. O., Hojem, C. L., & Hockey, P. A.	Temperatures in excess of critical thresholds threaten nestling growth and survival in a rapidly-warming arid savanna: a study of common fiscals.	2013	Cunningham et al., 2013	Common fiscal	Lanius_collaris	South Africa	Africa	22.366	-27.2167	27.2167	20 - 25 deg	25.8	November till March	Ongedad	Biparental care	40.8	Omnivorous	adults: insects and vertebrates for adults; suspect quite similar for young; Cunningham et al. 2013: t is a typical Laniidae shrike, hunting invertebrates and small vertebrates from exposed perches [27], leaving it vulnerable to high levels of solar radiation.	Hockey et al. 1995 (roberts); Cunningham et al. 2013 (original source)	both	maximum daily temp	Lower provisioning with higher temperatures	GLMM	estimate of effect size = 0.05, SE - 0.03, 95% CI = -0.01 = 0.11	0.05	0.03	4	28	estimate - pcor	NA	NA	1.66667	0.3415	0.0455
9	D'Amelio, P.B.; Carlson, N.V.; Tognetti, A.; Sentís, M.; Silva, L.R.; Rybak, F.; Covas, R.; Doutrelant, C.	Is provisioning rate of parents and helpers influenced by the simulated presence of novel individuals?	2025	D'Amelio et al., 2025	Sociable weaver	Philetairus_socius	South Africa	Africa	24.83	-28.87	28.87	15 - 20 deg	23.6	October till February	Kimberley	Cooperative breeding	28	Insectivorous	larvae, grasshoppers, moths, mantis, etc; occasionally a few seeds	Hockey et al. 1995 (roberts)	group	NA	No effect of temp on provisioning	GLMER	log-mean = 0.05, CI = -0.01 - 0.10, p = 0.079	0.05	0.0280612	8	1113	estimate - pcor	NA	NA	1.78182	0.05	0.0009
10	Diehl, JN; Robinson, AH; Taylor, GT; Myhre, R; Peters, A	Cooperative breeding does not mitigate declines in offspring care with cool and wet conditions in a temperate Australian songbird	2025	Diehl et al., 2025	Superb fairy-wren	Malurus_cyaneus	Australia	Australia	145.3	-37.97	37.97	10 - 15 deg	16.8	September till February	Fountain Gate	Cooperative breeding	11.5	Insectivorous	insects	HANZAB: https://hanzab.birdlife.org.au/ (used to be a book)	group	hourly mean temp	No effect of temp on provisioning	GLMM	No linear effect ( est = 0.01 ± 0.01, p = 0.33) or quadratic (p = 0.44)	0.01	0.01	13	394	estimate - pcor	NA	NA	1	0.05	0.003
11	Eggers, S; Griesser, M; Andersson, T; Ekman, J	Nest predation and habitat change interact to influence Siberian jay numbers	2005	Eggers et al., 2005	Siberian jay	Perisoreus_infaustus	Sweden	Europe	19	65.6667	65.6667	0 - 5 deg	5.533	April till June	Arvidsjaur	Biparental care	84.4	Omnivorous	From regurgitated food: spiders, larvae, and other athropods, voles, and some (4.4% and 1.7%) plant material	Cramps et al. volume 8 Handbook of the birds of Europe, the middel east and north africa	both	mean daily temp	Higher provisioning with higher temperatures	GLM	F = 9.5, p = 0.01, df = 1, GLM type 3	NA	NA	3	16	p-value - pcor	0.01	NA	NA	-0.7953	0.0909
12	Elliott, KH; Gill, CE; Elliott, JE	Additional notesis	2005	Elliott et al., 2005	Bald eagle	Haliaeetus_leucocephalus	Canada	North America	-123.7	48.9	48.9	NA	14.133	May till July	North Cowichan	Biparental care	4740	Carnivorous	fish, waterfowl, and large mammals	Birds of the World	both	mean daily temp	Lower provisioning with higher temperatures	Linear regression	t = -2,35, df = 202, P = 0,02	NA	NA	1	13	t-value - pcor	0.02	-2.35	NA	-0.6597	0.1
13	Garcia-Navas, V; Sanz, JJ	Environmental and within-nest factors influencing nestling-feeding patterns of mediterranean blue tits (cyanistes caeruleus)	2012	Garcia-Navas & Sanz, 2012	Blue tit	Parus_caeruleus	Spain	Europe	-3.583	39.4	39.4	15 - 20 deg	17	April till June	Madridejos	Biparental care	10.6	Insectivorous	insects (larvae) and spiders (fruits and seeds is outside breeding season)	Cramps et al. volume 7 Handbook of the birds of Europe, the middel east and north africa	both	mean, max and min temp	Lower provisioning with higher temperatures	GLM	mean temperature: b = —2.7, F1,72 = 8.35, P <0.01, maximum temperature b = —1.8, F1,72 = 6.4, P = 0.01, minimum temperature: F1,72 = 1.4, P = 0.24	NA	NA	5	76	p-value - pcor	0.01	NA	NA	-0.3114	0.0145	*Took p = 0.01, only for mean temp.
14	Garrett, DR; Pelletier, F; Garant, D; Belisle, M	Negative effects of agricultural intensification on the food provisioning rate of a declining aerial insectivore	2022	Garrett et al., 2022	Tree swallow	Tachycineta_bicolor	Canada	North America	-72.69	45.5797	45.5797	5 - 10 deg	17.4	May till July	Saint-Pie	Biparental care	21.2	Insectivorous	Various studies have reported large proportions of Diptera (true flies; 16-75% biomass), Odonata (dragonflies and damselflies; 2-82% biomass), Ephemeroptera (mayflies; 0-33% biomass), and Trichoptera (caddisflies; 0-29% biomass) in the diet of breeding adults and nestlings (Table 1). Hemiptera (true bugs; 0.5-4% biomass), Hymenoptera (sawflies, bees, ants, and wasps; 0.6-4% biomass), Coleoptera (…	Birds of the World	both	mean max temp	Higher provisioning with higher temperatures	GLMM	standardized coefficient estimate: TMAX1 = 0.13 (−2.58, 2.83); TMAX2 = −3.99 (−6.75, −1.23)	0.13	1.3801	4	662	estimate - pcor	NA	NA	0.0941959	0.0035	0.0015
15	Hoset, KS; Espmark, Y; Moksnes, A; Haugan, T; Ingebrigtsen, M; Lier, M	Effect of ambient temperature on food provisioning and reproductive success in snow buntings Plectrophenax nivalis in the high arctic	2004	Hoset et al., 2004	Snow bunting	Plectrophenax_nivalis	Norway	Europe	15.63	78.2167	78.2167	-10 - -5 deg	1.03	May till July	Longyearbyen	Biparental care	42.2	Insectivorous	arthropods	Cramps et al. volume 9 Handbook of the birds of Europe, the middel east and north africa	both	mean incubation temp	Higher provisioning with higher temperatures	GLM	estimate = -0.102, se = 0,032, 95% CI = -0,164 - -0,039	-0.102	0.032	5	95	estimate - pcor	NA	NA	-3.1875	-0.332	0.0114
16	Hoset K.S.; Espmark Y.; Lier M.; Haugan T.; Wedege M.I.; Moksnes A.	The effects of male mating behaviour and food provisioning on breeding success in snow buntings Plectrophenax nivalis in the high Arctic	2009	Hoset et al., 2009	Snow bunting	Plectrophenax_nivalis	Norway	Europe	15.63	78.22	78.22	-10 - -5 deg	1.03	May till July	Longyearbyen	Biparental care	42.2	Insectivorous	arthropods	Cramps et al. volume 9 Handbook of the birds of Europe, the middel east and north africa	both	mean daily temp	Lower provisioning with higher temperatures	Linear regression	estimate = -0.14, se = 0.05	-0.14	0.05	4	57	estimate - pcor	NA	NA	-2.8	-0.3791	0.0196
17	Järvistö, PE; Calhim, S; Schuett, W; Velmala, W; Laaksonen, T	Foster, but not genetic, father plumage coloration has a temperature-dependent effect on offspring quality	2015	Järvistö et al., 2015	Pied flycatcher	Ficedula_hypoleuca	Finland	Europe	22.16	60.43	60.43	5 - 10 deg	14.13	May till July	Turku	Biparental care	13.9	Insectivorous	larvae, beetles, soft. Sometimes offered berries under poor feeding conditions but seems very uncommon.	Cramps et al. volume 7 Handbook of the birds of Europe, the middel east and north africa	both_avg	mean daily temp	No effect of temp on provisioning	LMM	Average zpcor and zpcor_var for female and male	NA	NA	NA	NA	average	NA	NA	NA	-0.005	0.016
17	Järvistö, PE; Calhim, S; Schuett, W; Velmala, W; Laaksonen, T	Foster, but not genetic, father plumage coloration has a temperature-dependent effect on offspring quality	2015	Järvistö et al., 2015	Pied flycatcher	Ficedula_hypoleuca	Finland	Europe	22.16	60.43	60.43	5 - 10 deg	14.13	May till July	Turku	Biparental care	13.9	Insectivorous	larvae, beetles, soft. Sometimes offered berries under poor feeding conditions but seems very uncommon.	Cramps et al. volume 7 Handbook of the birds of Europe, the middel east and north africa	female_sep	mean daily temp	No effect of temp on provisioning	LMM	partial effect size r = -0.09, p = 0.092, est = -12.09 (CI -0.48 - 0.03)	NA	NA	3	67	already partial cor	NA	NA	NA	-0.09	0.016
17	Järvistö, PE; Calhim, S; Schuett, W; Velmala, W; Laaksonen, T	Foster, but not genetic, father plumage coloration has a temperature-dependent effect on offspring quality	2015	Järvistö et al., 2015	Pied flycatcher	Ficedula_hypoleuca	Finland	Europe	22.16	60.43	60.43	5 - 10 deg	14.13	May till July	Turku	Biparental care	13.9	Insectivorous	larvae, beetles, soft. Sometimes offered berries under poor feeding conditions but seems very uncommon.	Cramps et al. volume 7 Handbook of the birds of Europe, the middel east and north africa	male_sep	mean daily temp	No effect of temp on provisioning	LMM	partial effect size r = 0.08, p = 0.51, est = 5.54 (CI -0.18 - 0.34)	NA	NA	3	66	already partial cor	NA	NA	NA	0.08	0.016
18	Jefferies, MM; Mendoza, FC; Llambias, PE	Female Grass Wrens adjust brooding effort according to ambient temperature, male feeding contribution and nest placement	2022	Jefferies et al., 2022	Grass wren	Cistothorus_platensis	Argentina	South America	-69.366	-32.6333	32.6333	5 - 10 deg	13.04	October till February	Upsallata	Biparental care	9	Insectivorous	Nestling care was filmed when the chicks were between 2–3, 7–8, and 11–12 days old. A total of 7,433 food items were delivered to the nestlings. Arthropod larvae made up the largest portion of the diet at 34% (2,527 items), followed by unidentified insects (21%, 1,584 items), spiders (20%, 1,504 items), and grasshoppers (15%, 1,150 items). Moths and butterflies comprised 5% (357 items) of the foo…	Birds of the World	both	mean ambient temp	Higher provisioning with higher temperatures	GLMM	estimate = -0,05, se = 0.02, z = -2,8, p = 0.01 & chi-square5,415 = 7.84, P = 0.01	-0.05	0.02	5	172	estimate - pcor	NA	NA	-2.5	-0.1928	0.0061
19	Koenig, W.D.; Walters, E.L.	Age-related provisioning behaviour in the cooperatively breeding acorn woodpecker: testing the skills and the pay-to-stay hypotheses	2011	Koenig & Walters, 2011	Acorn woodpecker	Melanerpes_formicivorus	US	North America	-121.56	36.38	36.38	10 - 15 deg	15.3	May till September	Gonzales	Cooperative breeding	77.5	Insectivorous	Nestlings are fed insects and acorns pieces, with the proportion of the latter increasing with nestling age (19; see Breeding: Parental Care). Based on food samples taken from nestlings at Hastings Reservation collared with pipecleaners, 39% of samples contained acorn fragments, whereas all contained arthropod fragments, including Hymenoptera (68%), Coleoptera (50%), Homoptera (25%), Hemiptera (2…	Birds of the World	both_avg	maximum daily temp	No effect of temp on provisioning	LMM	Average zpcor and zpcor_var for female and male	NA	NA	NA	NA	average	NA	NA	NA	-0.01425	0.0006
19	Koenig, W.D.; Walters, E.L.	Age-related provisioning behaviour in the cooperatively breeding acorn woodpecker: testing the skills and the pay-to-stay hypotheses	2011	Koenig & Walters, 2011	Acorn woodpecker	Melanerpes_formicivorus	US	North America	-121.56	36.38	36.38	10 - 15 deg	15.3	May till September	Gonzales	Cooperative breeding	77.5	Insectivorous	Nestlings are fed insects and acorns pieces, with the proportion of the latter increasing with nestling age (19; see Breeding: Parental Care). Based on food samples taken from nestlings at Hastings Reservation collared with pipecleaners, 39% of samples contained acorn fragments, whereas all contained arthropod fragments, including Hymenoptera (68%), Coleoptera (50%), Homoptera (25%), Hemiptera (2…	Birds of the World	female_helper	maximum daily temp	No effect of temp on provisioning	LMM	model effect sizes -0.003 + 0.016, t = -0.20	NA	NA	14	1324	t-value - pcor	NA	-0.2	NA	-0.0055	0.0008
19	Koenig, W.D.; Walters, E.L.	Age-related provisioning behaviour in the cooperatively breeding acorn woodpecker: testing the skills and the pay-to-stay hypotheses	2011	Koenig & Walters, 2011	Acorn woodpecker	Melanerpes_formicivorus	US	North America	-121.56	36.38	36.38	10 - 15 deg	15.3	May till September	Gonzales	Cooperative breeding	77.5	Insectivorous	Nestlings are fed insects and acorns pieces, with the proportion of the latter increasing with nestling age (19; see Breeding: Parental Care). Based on food samples taken from nestlings at Hastings Reservation collared with pipecleaners, 39% of samples contained acorn fragments, whereas all contained arthropod fragments, including Hymenoptera (68%), Coleoptera (50%), Homoptera (25%), Hemiptera (2…	Birds of the World	male_helper	maximum daily temp	No effect of temp on provisioning	LMM	model effect sizes -0.011 ± 0.01, t = -1.10	NA	NA	14	2281	t-value - pcor	NA	-1.1	NA	-0.023	0.0004
20	Koenig, W.D.; Walters, E.L.	Brooding, provisioning, and compensatory care in the cooperatively breeding acorn woodpecker	2012	Koenig & Walters, 2012	Acorn woodpecker	Melanerpes_formicivorus	US	North America	-121.56	36.38	36.38	10 - 15 deg	15.3	May till September	Gonzales	Cooperative breeding	77.5	Insectivorous	Nestlings are fed insects and acorns pieces, with the proportion of the latter increasing with nestling age (19; see Breeding: Parental Care). Based on food samples taken from nestlings at Hastings Reservation collared with pipecleaners, 39% of samples contained acorn fragments, whereas all contained arthropod fragments, including Hymenoptera (68%), Coleoptera (50%), Homoptera (25%), Hemiptera (2…	Birds of the World	total	maximum daily temp	Lower provisioning with higher temperatures	LMM	estimate = -0.06, se = 0.024, z = 4.7	-0.06	0.024	17	3597	estimate - pcor	NA	NA	-2.5	-0.04	0.0003
21	Low, M; Eggers, S; Arlt, D; Part, T	Daily patterns of nest visits are correlated with ambient temperature in the Northern Wheatear	2008	Low et al., 2008	Northern wheatear	Oenanthe_oenanthe	Sweden	Europe	17.833	59.8333	59.8333	5 - 10 deg	13.25	May till June	Uppsala	Biparental care	23.15	Insectivorous	arthropods	Cramps et al. volume 5 Handbook of the birds of Europe, the middel east and north africa	both	mean hourly temp	Higher provisioning with higher temperatures	GLMM	F = 8.4, ddf = 1, 899.2, P = 0.004	NA	NA	2	11	p-value - pcor	0.004	NA	NA	1.1444	0.1429
22	Luck, GW	Variability in provisioning rates to nestlings in the cooperatively breeding Rufous Treecreeper, Climacteris rufa	2001	Luck, 2001	Rufous treecreeper	Climacteris_rufus	Australia	Australia	116.916	-32.7849	32.7849	15 - 20 deg	16.65	September till December	Contine	Cooperative breeding	32.7	Insectivorous	Food given to nestlings (direct obs.; G.W. Luck): annelids, diplods. Spiders, insects	HANZAB: https://hanzab.birdlife.org.au/ (used to be a book)	group	maximum daytime temperature	Lower provisioning with higher temperatures	GLM	coefficient = -0.014, se = 0.004 (of Poisson model)	-0.014	0.004	3	102	estimate - pcor	NA	NA	-3.5	-0.3466	0.0103
23	MacColl A.D.C; Hatchwell B.J	Sharing of caring: nestling provisioning behaviour of long-tailed tit, Aegithalos caudatus, parents and helpers	2003	MacColl & Hatchwell, 2003	Long-tailed tit	Aegithalos_caudatus	UK	Europe	-1.53	53.39	53.39	5 - 10 deg	9.2	March till June	Sheffield	Cooperative breeding	8.3	Insectivorous	arthropods	Cramps et al. volume 7 Handbook of the birds of Europe, the middel east and north africa	group	temp at 9:00 GMT Sheffield	Lower provisioning with higher temperatures	LMM	X = -0.089, se = 0.027	-0.089	0.027	13	117	estimate - pcor	NA	NA	-3.2963	-0.32	0.0098
24	Madden, SA; McDermott, MT; Safran, RJ	Visitation rate, but not foraging range, responds to brood size manipulation in an aerial insectivore	2022	Madden et al., 2022	Barn swallow	Hirundo_rustica	US	North America	-105.27	40.015	40.02	5 - 10 deg	18.35	June till July	Boulder	Biparental care	18.65	Insectivorous	insects	Birds of the World	both_avg	average hourly temp	Higher provisioning with higher temperatures	LMM	Average zpcor and zpcor_var for female and male	NA	NA	NA	NA	average	NA	NA	NA	0.59475	0.0192
24	Madden, SA; McDermott, MT; Safran, RJ	Visitation rate, but not foraging range, responds to brood size manipulation in an aerial insectivore	2022	Madden et al., 2022	Barn swallow	Hirundo_rustica	US	North America	-105.27	40.015	40.02	5 - 10 deg	18.35	June till July	Boulder	Biparental care	18.65	Insectivorous	insects	Birds of the World	female_sep	average hourly temp	Higher provisioning with higher temperatures	LMM	estimate = 0.85, se = 0.19, P = 0.0001	0.85	0.19	4	58	estimate - pcor	NA	NA	4.47368	0.5808	0.0192
24	Madden, SA; McDermott, MT; Safran, RJ	Visitation rate, but not foraging range, responds to brood size manipulation in an aerial insectivore	2022	Madden et al., 2022	Barn swallow	Hirundo_rustica	US	North America	-105.27	40.015	40.02	5 - 10 deg	18.35	June till July	Boulder	Biparental care	18.65	Insectivorous	insects	Birds of the World	male_sep	average hourly temp	Higher provisioning with higher temperatures	LMM	estimate = 0.99, se = 0.21, P < 0.0001	0.99	0.21	4	58	estimate - pcor	NA	NA	4.71429	0.6087	0.0192
25	Magrath, MJL; Janson, J; Komdeur, J; Elgar, MA; Mulder, RA	Provisioning adjustments by male and female fairy martins to short-term manipulations of brood size	2007	Magrath et al., 2007	Fairy martin	Hirundo_ariel	Australia	Australia	144.866	-34.9333	34.9333	15 - 20 deg	19.1	September till December	Booroorban	Biparental care	10.85	Insectivorous	Insects, including beetles, bugs, flies and ants.	HANZAB: https://hanzab.birdlife.org.au/ (used to be a book)	both	maximum daily temp	Higher provisioning with higher temperatures	Multi-level mixed modelling	model effect estimate = +0,21 (SE = 0,08). Chi-square = 6,57 P = 0.01	0.21	0.08	2	17	estimate - pcor	NA	NA	2.625	0.655	0.0769
26	McGillivray, B.W.	Nestling feeding rates and body size of adult House Sparrows	1984	McGillivray, 1984	House sparrow	Passer_domesticus	Canada	North America	-113.86	51.1	51.1	10 - 15 deg	11.98	April till August	Calgary	Biparental care	28	Insectivorous	Nestling diet almost all invertebratevideo prey, especially Diptera larvae (Ivanov 1990; see also Seel 1969). Nestlings also fed aphids (Aphidoidea), weevils (Curculionidae), grasshoppers (Orthoptera), and caterpillars, later gradually changing to vegetable diet.	Birds of the World	both	temp for each 30 min observation	Lower provisioning with higher temperatures	Multiple regression	R = -0.29, F = 5.57, p =.005	NA	NA	6	121	p-value	0.005	NA	NA	-0.265	0.0088
27	Mitchell A.E., Boersma J., Anthony A., Kitayama K., Martin T.E.	Experimental amelioration of harsh weather speeds growth and development in a tropical montane songbird	2020	Mitchell et al., 2020	Mountain blackeye	Chlorocharis_emiliae	Malaysia	Asia	116.566	6.05	6.05	20 - 25 deg	24.35	February, March, June and September	Ranau	Biparental care	13.9	Insectivorous	their primary nourishment for nestlings consists of locusts (Locusta migratoria), wasps (Vespoidea), and caterpillars (Lepidoptera; Hu et al., 2022; Lu et al., 2010).	Zeng et al., 2024 (original source)	both	mean daily temp	Lower provisioning with higher temperatures	LMM	NS, P = 0.423	NA	NA	4	47	p-value - pcor	0.423	NA	NA	-0.1245	0.0244
28	Moreno J.; Lobato E.; González-Braojos S.; Castañeda R.R.-D.	Nest construction costs affect nestling growth: A field experiment in a cavity-nesting passerine	2010	Moreno et al., 2010	Pied flycatcher	Ficedula_hypoleuca	Spain	Europe	-4.016	40.866	40.866	10 - 15 deg	17.73	May till July	Segovia	Biparental care	13.9	Insectivorous	larvae, beetles, soft. Sometimes offered berries under poor feeding conditions but seems very uncommon.	Cramps et al. volume 7 Handbook of the birds of Europe, the middel east and north africa	both_avg	maximum day temp	Lower provisioning with higher temperatures	GLM	Average zpcor and zpcor_var for female and male	NA	NA	NA	NA	average	NA	NA	NA	-0.58445	0.05
28	Moreno J.; Lobato E.; González-Braojos S.; Castañeda R.R.-D.	Nest construction costs affect nestling growth: A field experiment in a cavity-nesting passerine	2010	Moreno et al., 2010	Pied flycatcher	Ficedula_hypoleuca	Spain	Europe	-4.016	40.866	40.866	10 - 15 deg	17.73	May till July	Segovia	Biparental care	13.9	Insectivorous	larvae, beetles, soft. Sometimes offered berries under poor feeding conditions but seems very uncommon.	Cramps et al. volume 7 Handbook of the birds of Europe, the middel east and north africa	female_sep	maximum day temp	Lower provisioning with higher temperatures	GLM	beta = -0.41, F = 7.6, p = 0.011	NA	NA	5	27	p-value - pcor	0.011	NA	NA	-0.5762	0.05
28	Moreno J.; Lobato E.; González-Braojos S.; Castañeda R.R.-D.	Nest construction costs affect nestling growth: A field experiment in a cavity-nesting passerine	2010	Moreno et al., 2010	Pied flycatcher	Ficedula_hypoleuca	Spain	Europe	-4.016	40.866	40.866	10 - 15 deg	17.73	May till July	Segovia	Biparental care	13.9	Insectivorous	larvae, beetles, soft. Sometimes offered berries under poor feeding conditions but seems very uncommon.	Cramps et al. volume 7 Handbook of the birds of Europe, the middel east and north africa	male_sep	minimum day temp	Lower provisioning with higher temperatures	GLM	beta = -0.43, F = 8.0, p = 0.009	NA	NA	5	27	p-value - pcor	0.009	NA	NA	-0.5927	0.05
29	Nomano F.Y., Savage J.L., Browning L.E., Griffith S.C., Russell A.F.	Breeding Phenology and Meteorological Conditions Affect Carer Provisioning Rates and Group-Level Coordination in Cooperative Chestnut-Crowned Babblers	2019	Nomano et al., 2019	Chestnut-crowned babbler	Pomatostomus_ruficeps	Australia	Australia	141.716	-31.0833	31.0833	15 - 20 deg	17.925	August till November	No name	Cooperative breeding	57.8	Insectivorous	Young fed on caterpillars, moths, grasshoppers, dragonflies and spiders (Chandler 1939).	HANZAB: https://hanzab.birdlife.org.au/ (used to be a book)	both_avg	mean daily temp	Lower provisioning with higher temperatures	GLMM	Average zpcor and zpcor_var for male and helpers	NA	NA	NA	NA	average	NA	NA	NA	-0.26355	0.06215
29	Nomano F.Y., Savage J.L., Browning L.E., Griffith S.C., Russell A.F.	Breeding Phenology and Meteorological Conditions Affect Carer Provisioning Rates and Group-Level Coordination in Cooperative Chestnut-Crowned Babblers	2019	Nomano et al., 2019	Chestnut-crowned babbler	Pomatostomus_ruficeps	Australia	Australia	141.716	-31.0833	31.0833	15 - 20 deg	17.925	August till November	No name	Cooperative breeding	57.8	Insectivorous	Young fed on caterpillars, moths, grasshoppers, dragonflies and spiders (Chandler 1939).	HANZAB: https://hanzab.birdlife.org.au/ (used to be a book)	male_sep	mean daily temp	Lower provisioning with higher temperatures	GLMM	parameter estimate as posterior median = -0.01, 97.5% CI = -0.12 - 0.10	-0.01	0.0561224	11	22	estimate - pcor	NA	NA	-0.178182	-0.0569	0.1111
29	Nomano F.Y., Savage J.L., Browning L.E., Griffith S.C., Russell A.F.	Breeding Phenology and Meteorological Conditions Affect Carer Provisioning Rates and Group-Level Coordination in Cooperative Chestnut-Crowned Babblers	2019	Nomano et al., 2019	Chestnut-crowned babbler	Pomatostomus_ruficeps	Australia	Australia	141.716	-31.0833	31.0833	15 - 20 deg	17.925	August till November	No name	Cooperative breeding	57.8	Insectivorous	Young fed on caterpillars, moths, grasshoppers, dragonflies and spiders (Chandler 1939).	HANZAB: https://hanzab.birdlife.org.au/ (used to be a book)	helpers_sep	mean daily temp	Lower provisioning with higher temperatures	GLMM	parameter estimate as posterior median, poisson part = -0.24, 95% CI = -0.35 - -0.13	-0.24	-0.0561224	11	89	estimate - pcor	NA	NA	-4.27636	-0.4702	0.0132
30	Nord, A., Nilsson, J.	Heat dissipation rate constrains reproductive investment in a wild bird	2018	Nord & Nilsson, 2018	Blue tit	Parus_caeruleus	Sweden	Europe	13.466	55.7	55.7	5 - 10 deg	13.55	May till June	Lund	Biparental care	10.6	Insectivorous	insects (larvae) and spiders (fruits and seeds is outside breeding season)	Cramps et al. volume 7 Handbook of the birds of Europe, the middel east and north africa	both	mean daily ambient temp	No effect of temp on provisioning	Linear regression	from excel sheet	NA	NA	2	33	p-value - pcor	0.5177	NA	NA	0.1192	0.0345	Done in R with: lm(feedings.per.h ~ mean.daily.ambient.temp.during.feeding)
31	Oswald, K.N.; Smit, B.; Lee, A.T.K.; Peng, C.L.L.; Brock, C.; Cunningham, S.J.	Higher temperatures are associated with reduced nestling body condition in a range-restricted mountain bird	2021	Oswald et al., 2021	Cape rockjumper	Chaetops_frenatus	South Africa	Africa	23.4	-33.5921	33.5921	15 - 20 deg	15.18	August till December	Bo-Kouga	Cooperative breeding	55.05	Insectivorous	lepidoptera, and other arthropds; rarely lizard etc	Hockey et al. 1995 (roberts)	group	maximum daily temp	Lower provisioning with higher temperatures	LMM	coefficient estimate = -0.02, 95% CI = -0.04 - 0.00	-0.02	0.0102041	4	13	estimate - pcor	NA	NA	-1.96	-0.6469	0.1429
32	Oswald K.N.; Berger-Tal O.; Roll U.	Small-scale land-use change effects on breeding success in a desert-living social bird	2024	Oswald et al., 2024	Arabian babbler	Turdoides_squamiceps	Israel	Asia	34.793	30.873	30.873	15 - 20 deg	21.6	March till July	Yeruham	Cooperative breeding	72.5	Omnivorous	While adult Arabian babblers are generalist feeders (Anava et al. 2000), they provision nestlings solely with foods rich in protein—mainly invertebrates and occasionally also vertebrates (Wright 1998).	Oswald et al., 2024 (original source)	group	daily maximum temp	Lower provisioning with higher temperatures	GLMER	estimate = -0.16, se = 0.21 (calculated through data in Supplement)	-0.16	0.21	6	14	estimate - pcor	NA	NA	-0.761905	-0.2834	0.1667	Done in R with: lmer(`prov per hr` ~ Tmax + `group size` + `distance to settlement (m)` + `brood size` + (Tmax * `distance to settlement (m)`) + (1 | `Group`)
33	Rauter, C.M.; Brodmann, P.A.; Reyer, H.U.	Provisioning behaviour in relation to food availability and nestling food demand in the water pipit Anthus spinoletta	2000	Rauter et al., 2000	Water pipit	Anthus_spinoletta	Switzerland	Europe	9.87	46.7805	46.7805	0 - 5 deg	9.066	May till July	Davos	Biparental care	23.9	Insectivorous	insects	Cramps et al. volume 5 Handbook of the birds of Europe, the middel east and north africa	both_avg	hourly mean temp	Lower provisioning with higher temperatures	Multiple regression	Average zpcor and zpcor_var for female and male	NA	NA	NA	NA	average	NA	1.844	-1.844	-0.45145	0.0513
33	Rauter, C.M.; Brodmann, P.A.; Reyer, H.U.	Provisioning behaviour in relation to food availability and nestling food demand in the water pipit Anthus spinoletta	2000	Rauter et al., 2000	Water pipit	Anthus_spinoletta	Switzerland	Europe	9.87	46.7805	46.7805	0 - 5 deg	9.066	May till July	Davos	Biparental care	23.9	Insectivorous	insects	Cramps et al. volume 5 Handbook of the birds of Europe, the middel east and north africa	male_sep	hourly mean temp	Lower provisioning with higher temperatures	Multiple regression	regression coefficient b = -0.113, t = 1.844	NA	NA	4	25	t-value - pcor	NA	1.844	-1.844	-0.4006	0.0526
33	Rauter, CM; Brodmann, PA; Reyer, HU	Provisioning behaviour in relation to food availability and nestling food demand in the water pipit Anthus spinoletta	2000	Rauter et al., 2000	Water pipit	Anthus_spinoletta	Switzerland	Europe	9.87	46.7805	46.7805	0 - 5 deg	9.066	May till July	Davos	Biparental care	23.9	Insectivorous	insects	Cramps et al. volume 5 Handbook of the birds of Europe, the middel east and north africa	female_sep	hourly mean temp	Lower provisioning with higher temperatures	Multiple regression	regression coefficient b = -0.236, t = 2.403	NA	NA	4	26	t-value - pcor	NA	2.403	-2.403	-0.5023	0.05
34	Redpath, SM; Arroyo, BE; Etheridge, B; Leckie, F; Bouwman, K; Thirgood, SJ	Temperature and hen harrier productivity: from local mechanisms to geographical patterns	2002	Redpath et al., 2002	Hen harrier	Circus_cyaneus	Scotland*	Europe	-4.215	56.87	56.87	5 - 10 deg	7.74	March till July	Dalwhinnie	Biparental care	365	Carnivorous	songbirds and rodents	Cramps et al. volume 2 Handbook of the birds of Europe, the middel east and north africa	male	average daily temp	Lower provisioning with higher temperatures	GLMM	parameter estimate = -0.0034, P = 0.021	NA	NA	6	22	p-value - pcor	0.021	NA	NA	-0.6243	0.0714
35	Robertson, BA	Nest-Site Selection in a Postfire Landscape: Do Parents Make Tradeoffs Between Microclimate and Predation Risk?	2009	Robertson, 2009	Dark-eyed junco	Junco_hyemalis	US	North America	-115.58	47.5829	47.5829	5 - 10 deg	12.1	April till August	Thompson Falls	Biparental care	18.6	Insectivorous	Food of Young, Kinds and Size of Items: Food mostly arthropods (insects, spiders), occasionally plant mater-ial (J. h. oreganus [Phelps 1968a], J. h. caniceps [Thatcher 1968], J. h. carolinensis [millet from investigators' bait piles]) and grit (Hostetter 1968). Diet includes imagoes and larvae/nymphs from all common orders. Mean dry mass (mg) of all prey delivered to nestlings by male J. h. caro…	Birds of the world	both	mean daily temp	Higher provisioning with higher temperatures	ANCOVA	ambient temperature: F = 7.0, df = 1 and 78, P = 0.01;	NA	NA	4	163	p-value - pcor	0.01	NA	NA	0.206	0.0064	Only results of total provisioning, not for female and male separately
36	Sanz, JJ; Tinbergen, JM	Energy expenditure, nestling age, and brood size: an experimental study of parental behavior in the great tit Parus major	1999	Sanz & Tinbergen, 1999	Great tit	Parus_major	The Netherlands	Europe	6.2	53.33	53.33	5 - 10 deg	11.88	March till July	Kollum	Biparental care	18.25	Insectivorous	insects (larvae)	Cramps et al. volume 7 Handbook of the birds of Europe, the middel east and north africa	female	mean ambient temp	Higher provisioning with higher temperatures	Multiple regression	P > 0.24	NA	NA	3	8	p-value - pcor	0.24	NA	NA	0.664	0.3333
37	Schaub, T; Wellbrock, AHJ; Rozman, J; Witte, K	Light data from geolocation reveal patterns of nest visit frequency and suitable conditions for efficient nest site monitoring in Common Swifts Apus apus	2019	Schaub et al., 2019	Common swift	Apus_apus	Germany	Europe	7.826	51.0411	51.0411	5 - 10 deg	15.7	May till July	Olpe	Biparental care	37.6	Insectivorous	arthropods	Cramps et al. volume 4 Handbook of the birds of Europe, the middel east and north africa	both	mean daily temp	Higher provisioning with higher temperatures	GLMM	parameter estimate = 0.144, 95% CI = 0.103 - 0.183	0.144	0.0204082	6	668	estimate - pcor	NA	NA	7.056	0.2713	0.015
38	Slettenhaar AJ, Østnes JE, Moen BC, Kroglund RT, Nygård T, Nilsen EB.	A Picky Predator and Its Prey: How Snow Conditions and Ptarmigan Abundance Impact Gyrfalcon Feeding Behaviour and Breeding Success	2025	Slettenhaar et al., 2025	Gyrfalcon	Falco_rusticolus	Norway	Europe	13.26	64.38	64.38	5 - 10 deg	8.1	May till July	Sandvika	Biparental care	1325	Carnivorous	birds and mammals	Cramps et al. volume 2 Handbook of the birds of Europe, the middel east and north africa	both	mean daily temp	No effect of temp on provisioning	LMM	estimate = -0.014, CI (-0.06 - 0.033), p = 0.557	-0.014	-0.0237245	8	470	estimate - pcor	NA	NA	0.590108	-0.0275	0.002	*Took the result for time spent feeding per day, (daily prey delivery rate could not be converted - both were insignificant)
39	Tapper, S; Nocera, JJ; Burness, G	Heat dissipation capacity influences reproductive performance in an aerial insectivore	2020	Tapper et al., 2020	Tree swallow	Tachycineta_bicolor	Canada	North America	-78.28	44.35	44.35	5 - 10 deg	17.06	May till July	Petersborough	Biparental care	21.2	Insectivorous	Various studies have reported large proportions of Diptera (true flies; 16-75% biomass), Odonata (dragonflies and damselflies; 2-82% biomass), Ephemeroptera (mayflies; 0-33% biomass), and Trichoptera (caddisflies; 0-29% biomass) in the diet of breeding adults and nestlings (Table 1). Hemiptera (true bugs; 0.5-4% biomass), Hymenoptera (sawflies, bees, ants, and wasps; 0.6-4% biomass), Coleoptera (…	Birds of the World	both_avg	mean daily temp	Lower provisioning with higher temperatures	LMM	Average zpcor and zpcor_var for female and male	NA	NA	NA	NA	average	NA	NA	NA	-0.55725	0.10085
39	Tapper, S; Nocera, JJ; Burness, G	Heat dissipation capacity influences reproductive performance in an aerial insectivore	2020	Tapper et al., 2020	Tree swallow	Tachycineta_bicolor	Canada	North America	-78.28	44.35	44.35	5 - 10 deg	17.06	May till July	Petersborough	Biparental care	21.2	Insectivorous	Various studies have reported large proportions of Diptera (true flies; 16-75% biomass), Odonata (dragonflies and damselflies; 2-82% biomass), Ephemeroptera (mayflies; 0-33% biomass), and Trichoptera (caddisflies; 0-29% biomass) in the diet of breeding adults and nestlings (Table 1). Hemiptera (true bugs; 0.5-4% biomass), Hymenoptera (sawflies, bees, ants, and wasps; 0.6-4% biomass), Coleoptera (…	Birds of the World	female_sep	mean daily temp	Lower provisioning with higher temperatures	LMM	estimate = -0.07, 95% CI = -0.19, 0.05, P = 0.239	-0.07	0.0612245	9	28	estimate - pcor	NA	NA	-1.14333	-0.2656	0.0588
39	Tapper, S; Nocera, JJ; Burness, G	Heat dissipation capacity influences reproductive performance in an aerial insectivore	2020	Tapper et al., 2020	Tree swallow	Tachycineta_bicolor	Canada	North America	-78.28	44.35	44.35	5 - 10 deg	17.06	May till July	Petersborough	Biparental care	21.2	Insectivorous	Various studies have reported large proportions of Diptera (true flies; 16-75% biomass), Odonata (dragonflies and damselflies; 2-82% biomass), Ephemeroptera (mayflies; 0-33% biomass), and Trichoptera (caddisflies; 0-29% biomass) in the diet of breeding adults and nestlings (Table 1). Hemiptera (true bugs; 0.5-4% biomass), Hymenoptera (sawflies, bees, ants, and wasps; 0.6-4% biomass), Coleoptera (…	Birds of the World	male_sep	mean daily temp	Lower provisioning with higher temperatures	LMM	estimate = -0.20, 95% CI = -0.35, -0.06, P = 0.005	-0.2	-0.0739796	9	18	estimate - pcor	NA	NA	-2.70345	-0.8489	0.1429
40	Tian L, Han R, Su J, Jia S, Yi C, Wen J, Zhang Z, Li D, Liu Y.	Supernormal Stimulus Begging Calls of Brood-Parasitic Nestlings Depress the Parental Care in an Uncommon Host	2025	Tian et al., 2025	Barn swallow	Hirundo_rustica	China	Asia	121.71	40.99	40.99	20 - 25 deg	22.8	May till August	Liuzigou	Biparental care	18.65	Insectivorous	insects	Birds of the World	both_avg	temp at start experiment	Higher provisioning with higher temperatures	GLMM	Average zpcor and zpcor_var for female and male	NA	NA	9	NA	average	NA	NA	NA	0.2345	0.00625	Average out or run in R?
40	Tian L, Han R, Su J, Jia S, Yi C, Wen J, Zhang Z, Li D, Liu Y.	Supernormal Stimulus Begging Calls of Brood-Parasitic Nestlings Depress the Parental Care in an Uncommon Host	2025	Tian et al., 2025	Barn swallow	Hirundo_rustica	China	Asia	121.71	40.99	40.99	20 - 25 deg	22.8	May till August	Liuzigou	Biparental care	18.65	Insectivorous	insects	Birds of the World	female_sep	temp at start experiment	Higher provisioning with higher temperatures	GLMM	estimate = 0.06 ± 0.02, p < 0.001	0.06	0.02	9	178	estimate - pcor	NA	NA	3	0.229	0.006
40	Tian L, Han R, Su J, Jia S, Yi C, Wen J, Zhang Z, Li D, Liu Y.	Supernormal Stimulus Begging Calls of Brood-Parasitic Nestlings Depress the Parental Care in an Uncommon Host	2025	Tian et al., 2025	Barn swallow	Hirundo_rustica	China	Asia	121.71	40.99	40.99	20 - 25 deg	22.8	May till August	Liuzigou	Biparental care	18.65	Insectivorous	insects	Birds of the World	male_sep	temp at start experiment	Higher provisioning with higher temperatures	GLMM	estimate = 0.06 ± 0.02, p = 0.002	0.06	0.02	9	165	estimate - pcor	NA	NA	3	0.24	0.0065
41	Trapote E, Canestrari D, Baglione V.	Effects of meteorological conditions on brood care in cooperatively breeding carrion crow and consequences on reproductive success	2023	Trapote et al., 2023	Carrion crow	Corvus_corone	Spain	Europe	-5.47	42.58	42.58	10 - 15 deg	12.18	March till July	León	Cooperative breeding	570	Omnivorous	invertebrates (beetles, larvae, spiders), grain and other plants (0-ca. 17%), eggs, small vertebrates (0-9%); mainly beetles...	Cramps et al. volume 8 Handbook of the birds of Europe, the middel east and north africa	both	mean hourly temp	Lower provisioning with higher temperatures	LMM	estimate = -0.024, se = 0.005	-0.024	0.005	12	76	estimate - pcor	NA	NA	-4.8	-0.5729	0.0161
42	van de Ven, TMFN; McKechnie, AE; Er, S; Cunningham, SJ	High temperatures are associated with substantial reductions in breeding success and offspring quality in an arid-zone bird	2020	van de Ven et al., 2020	Southern yellow-billed hornbill	Tockus_leucomelas	South Africa	Africa	21.816	-26.9667	26.9667	20 - 25 deg	25.83	October till March	No name	Biparental care	189.5	Omnivorous	adults: fruit, seeds and small animals - invertebrates and small vertebrates. Van de Ven et al: all three species feed predominantly on invertebrates, although the AGH and YBH include fruits in their diet (Kemp, 1995).	Hockey et al. 1995 (roberts), Van de Ven et al. 2020 (original source)	male	mean daily maximum temp	Lower provisioning with higher temperatures	GLMM	estimate = -0.05 ± SE = 0.01; z = − 3.97; P = 0.001	-0.05	0.01	5	45	estimate - pcor	NA	NA	-5	-0.7332	0.0263
43	Villavicencio, CP; Apfelbeck, B; Goymann, W	Parental care, loss of paternity and circulating levels of testosterone and corticosterone in a socially monogamous song bird	2014	Villavicencio et al., 2014	Black redstart	Phoenicurus_ochruros	Germany	Europe	11	47.9722	47.9722	0 - 5 deg	15.73	May till July	Landsberg am Lech	Biparental care	16.5	Insectivorous	insects; fruit said given to young from day 8 onwards. Adults eat fruit mainly in late summer and autumn,	Cramps et al. volume 5 Handbook of the birds of Europe, the middel east and north africa	male	mean daily temp	Lower provisioning with higher temperatures	GLMER	estimate −0.054 [−0.096 – −0.01] (2,5% - 97,5%)	-0.054	0.0219388	8	74	estimate - pcor	NA	NA	-2.4614	-0.3006	0.0156	Only took the baseline/control testosterone result
44	Wheeler M.; Ton R.; Brandl H.B.; Schuett W.; Griffith S.C.	Reduced parental brood visit rate in wild zebra finches Taeniopygia castanotis is correlated with high maximum daily ambient temperature	2023	Wheeler et al., 2023	Zebra finch	Taeniopygia_guttata	Australia	Australia	141.71	-31.09	31.09	15 - 20 deg	19.52	August till December	No name	Biparental care	12.05	Granivorous	Nestlings fed by regurgitation (Zann 1996). Fed mostly ripe and half-ripe seeds and some other vegetable matter (Zann & Straw 1984a; Zann et al. 1995), and some insects when nestlings young (Chandler 1939; Davies 1977b).	HANZAB: https://hanzab.birdlife.org.au/ (used to be a book)	both	daily maximum temp	Lower provisioning with higher temperatures	GLMM	0.91% decrease in provisioning per 1 degree, Chi-square = 19.62	NA	NA	5	83	estimate - pcor	NA	NA	-3.19857	-0.357	0.0132
45	Wiebe, KL; Elchuk, CL	Correlates of parental care in Northern Flickers Colaptes auratus: Do the sexes contribute equally while provisioning young?	2003	Wiebe & Elchuk, 2003	Northern flicker	Colaptes_auratus	Canada	North America	-122.35	51.8667	51.8667	0 - 5 deg	10.725	April till July	Riske Creek	Biparental care	126.5	Insectivorous	DNA barcoding of fecal samples of 24 nestlings from 6 nests from a recently burned forests in western United States revealed greater diet breadth with 83% of the fecal samples containing ants and with Diptera, Lepidoptera, and Hemiptera also being common, found in 60–83% of samples (161).	Birds of the World	both	warm vs cold (>10 or <10)	Higher provisioning with higher temperatures	MANOVA	F = 1.9, P < 0.05	NA	NA	4	38	p-value	0.05	NA	NA	0.3338	0.0232
46	Wiley, EM; Ridley, AR	The effects of temperature on offspring provisioning in a cooperative breeder	2016	Wiley & Ridley, 2016	Southern pied babbler	Turdoides_bicolor	South Africa	Africa	21.816	-26.9667	26.9667	20 - 25 deg	25.83	October till March	No name	Cooperative breeding	78.3	Insectivorous	adults: insects, beetles, larvae, grasshoppers, etc.; Wiley & Ridley 2016: All food items found while foraging were noted, as well as size and food type (Lepidoptera, Orthoptera, etc.), and whether items were eaten by the focal individual or fed to young.	Hockey et al. 1995 (roberts); Wiley & Ridley 2016 (original source)	group	mean daily maximum temp	Lower provisioning with higher temperatures	LMM	effect size = -0.02, SE = 0.006, 95% CI = -0.027/-0.004	-0.02	0.006	7	90	estimate - pcor	NA	NA	-3.33333	-0.3599	0.0123
47	Zeng J, Li Y, Gong Y, Shi Y, Feng H, Song S.	Variation in parental investment preferences for nestlings of the Gray-backed Shrike (Lanius tephronotus) in alpine environments	2024	Zeng et al., 2024	Gray-backed shrike	Lanius_tephronotus	China	Asia	102.58	34.48	34.48	5 - 10 deg	8	May till July	Ma'ai, Gansu	Biparental care	46.5	Insectivorous	their primary nourishment for nestlings consists of locusts (Locusta migratoria), wasps (Vespoidea), and caterpillars (Lepidoptera; Hu et al., 2022; Lu et al., 2010).	Zeng et al., 2024 (original source)	both_avg	average temp	Higher provisioning with higher temperatures	GLMM	Average zpcor and zpcor_var for female and male	NA	NA	NA	NA	average	NA	NA	NA	0.06715	0.00435
47	Zeng J, Li Y, Gong Y, Shi Y, Feng H, Song S.	Variation in parental investment preferences for nestlings of the Gray-backed Shrike (Lanius tephronotus) in alpine environments	2024	Zeng et al., 2024	Gray-backed shrike	Lanius_tephronotus	China	Asia	102.58	34.48	34.48	5 - 10 deg	8	May till July	Ma'ai, Gansu	Biparental care	46.5	Insectivorous	their primary nourishment for nestlings consists of locusts (Locusta migratoria), wasps (Vespoidea), and caterpillars (Lepidoptera; Hu et al., 2022; Lu et al., 2010).	Zeng et al., 2024 (original source)	female_sep	average temp	Higher provisioning with higher temperatures	GLMM	Separate for female and male: Female, beta ± se = 0.936 ± 0.508, Male, 1.387 ± 0.462	0.936	0.508	7	1199	estimate - pcor	NA	NA	1.84252	0.0533	0.008
47	Zeng J, Li Y, Gong Y, Shi Y, Feng H, Song S.	Variation in parental investment preferences for nestlings of the Gray-backed Shrike (Lanius tephronotus) in alpine environments	2024	Zeng et al., 2024	Gray-backed shrike	Lanius_tephronotus	China	Asia	102.58	34.48	34.48	5 - 10 deg	8	May till July	Ma'ai, Gansu	Biparental care	46.5	Insectivorous	their primary nourishment for nestlings consists of locusts (Locusta migratoria), wasps (Vespoidea), and caterpillars (Lepidoptera; Hu et al., 2022; Lu et al., 2010).	Zeng et al., 2024 (original source)	male_sep	average temp	Higher provisioning with higher temperatures	GLMM	Separate for female and male: Female, beta ± se = 0.936 ± 0.508, Male, 1.387 ± 0.462	1.387	0.462	7	1377	estimate - pcor	NA	NA	3.00216	0.081	0.0007

## Sheet: column_descriptions
Column name	Description
study_id	Unique identifier for each study
authors	List of author names
title	Title of the study
year	Year of publication
author_year	Author name + year of publication
species	Species name
scientific_name	Scientific species name (latin)
country	Country in which study was executed
continent	Continent in which study was executed
long	Longitutde of study location
lat	Latitude of study location
abs_lat	Absolute latitude of study location
annual_clim	General description of regional climate derived from ClimateCharts.net
clim_breeding	Average temperature during the breeding months (period) as described in respective study
period	Breeding months as described in study
station	Weather station name as specified in ClimateCharts.net
parental_care	Type of breeding system (either bi-parental care or cooperative breeding)
body_mass	Body mass of species in grams
diet	Type of diet of the species (as specified by Wilman, see method)
provisioner	Who provisioned the nestlings (either male, female, both or group)
temp_index	Type of temperature variable used in original model
relation	Direction of the relationship between temperature and feeding rate
stat_type	Type of model/statistics reported in studies
results_raw	Raw results of the relationship between temperature and feeding rate
estimate	Estimate of the model outcome
se	Standard error of model outcome
n_predictors	Number of predictors used in original model
n_observations	Number of observations (n)
method	Method used to derive the effect size, see method section in paper
p_value	p-value as reported in column results_raw
t_value	t-value as reported in column results_raw
slope/SE	estimate devided by se from respective columns
zpcor	Fisher's z partial correlation coefficient
zpcor_var	Variance of Fisher's z partial correlation coefficient
notes	Additional notes
pcor
pcor_var
